# Supplementary material for: Harnessing Nanopore Sequencing to Investigate the Epigenomic Landscape in Molar Incisor Hypomineralization—A Pilot Study
Source: Int J Mol Sci. 2025 Apr 5;26(7):3401. doi: 10.3390/ijms26073401 (PMC11990023; doi:10.3390/ijms26073401)
Supplement: Supplementary file 1 [file ijms-26-03401-s001.zip]

Archive with 1 entries (1 files):
- MIH_suppl_material.xlsx
