# Supplementary material for: Harnessing Nanopore Sequencing to Investigate the Epigenomic Landscape in Molar Incisor Hypomineralization—A Pilot Study
Source: Int J Mol Sci. 2025 Apr 5;26(7):3401. doi: 10.3390/ijms26073401 (PMC11990023; doi:10.3390/ijms26073401)
Supplement: Supplementary file 1 [file ijms-26-03401-s001.zip › MIH_suppl_material.xlsx]

## Sheet: SupplTable1
Supplementary Table 1. List of 54 genes (from the paper of da Silva Figueira et al.) used for investigating differences in methylation levels between the two samples across promoter regions and transposable elements.
Gene symbol	Chromosome	Start position	End position	Associated disorder
ACAT2	6	159762045	159779112	Hypomineralised second primary molars
ADGRA1 (alias GPR123)	10	133087924	133131675	Hypomineralised second primary molars
AMBN	4	70592256	70607288	MIH
AMELX	X	11293413	11300761	MIH
AMTN	4	70518569	70532743	MIH
ARNT	1	150809713	150876599	MIH
BMP2	20	6767686	6780246	MIH
BMP4	14	53949736	53956825	MIH
BMP7	20	57168753	57266641	MIH
CA6	1	8945868	8975092	MIH
CDH5	16	66366691	66404784	MIH
CYP1A1	15	74719542	74725528	Hypomineralised second primary molars
CYP1B1	2	38067509	38076151	MIH
DAB1	1	56994778	57424060	Hypomineralised second primary molars
DEFB1	8	6870592	6877936	MIH
DLX3	17	49990005	49995224	MIH
ENAM	4	70628744	70646824	MIH
ESR1	6	151807682	152103274	MIH
FAM83H	8	143723933	143733779	MIH
FGFR1	8	38411143	38468635	MIH
H4C3 (alias HIST1H4C)	6	26103933	26104337	Hypomineralised second primary molars
HIF1A (alias HIF-1)	14	61695513	61748258	Hypomineralised second primary molars
HSP90B1	12	103930410	103947926	MIH
IL10RB	21	33266367	33297221	MIH
KCNG1	20	51003656	51023107	MIH
MCM7	7	100092728	100101397	Hypomineralised second primary molars
MIR25	7	100093560	100093643	Hypomineralised second primary molars
MIR573	4	24520192	24520290	MIH
MMP20	11	102576832	102625332	MIH
NFATC2	20	51386963	51542719	MIH
NVL	1	224227345	224330172	Hypomineralised second primary molars
ORAI1	12	121626550	121642040	MIH
PPARGC1A	4	23792021	23890047	MIH
PSMC3IP	17	42572310	42577729	Hypomineralised second primary molars
PVALB	22	36800703	36817035	MIH
RMI1	9	83980805	84004074	MIH
SCUBE1	22	43197280	43343372	MIH
SLC24A4	14	92323165	92501481	MIH
SLC28A3	9	84275457	84340758	MIH
SLC34A2	4	25655851	25678748	MIH
SLC34A3	9	137230901	137236555	MIH
SLC4A2	7	151059589	151076523	MIH
STIM1	11	3855664	4093208	MIH
STIM2	4	26860841	27025381	MIH
TBP	6	170554369	170572859	Hypomineralised second primary molars
TFIP11	22	26491240	26512473	MIH
TFR2	7	100620420	100641552	Hypomineralised second primary molars
TGFBR1	9	99105113	99154192	MIH
TNFRSF11A	18	62325310	62391288	MIH
TRPM7	15	50557158	50686797	MIH
TSSC4	11	2400750	2403876	Hypomineralised second primary molars
TTLL12	22	43166622	43187134	MIH
TUFT1	1	151540309	151583583	MIH
VDR	12	47841537	47904994	MIH

## Sheet: SupplTable2
Supplementary Table 2. Metilene results for the 571 DMRs with Mann–Whitney U test with Bonferroni-adjusted p-value < 0.05.
chr	start	stop	q-value	mean methylation difference	#CpGs	p (MWU)	p (2D KS)	mean CTRL	mean MIH
1	2073565	2074737	0.00036395	0.292159	59	4.5852e-14	7.3548e-11	0.63191	0.33976
1	2855323	2856035	0.00046335	0.33689	38	8.8146e-12	9.3637e-11	0.51008	0.17319
1	5937469	5939398	0.039888	0.447624	39	7.9355e-12	8.0607e-09	0.87759	0.42997
1	6026270	6028618	2.4137e-07	-0.411242	50	4.3188e-14	4.8777e-14	0.25099	0.66223
1	16938740	16939621	0.0042419	0.295371	42	1.2631e-12	8.5722e-10	0.929	0.63363
1	24963798	24964920	0.00035182	0.460852	30	3.5142e-11	7.1097e-11	0.61457	0.15372
1	39558983	39559857	8.4354e-05	0.365133	37	2.8422e-13	1.7047e-11	0.76493	0.39979
1	40400984	40401834	0.027045	-0.354749	28	2.2151e-09	5.4654e-09	0.51098	0.86573
1	43348295	43348900	5.6464e-06	0.42316	34	1.389e-12	1.1411e-12	0.66702	0.24386
1	47433716	47435074	7.7665e-09	0.334427	67	4.6851e-14	1.5695e-15	0.52293	0.18851
1	79006596	79006798	0.034116	0.639681	30	3.1796e-11	6.8943e-09	0.82222	0.18254
1	92480451	92482057	1.1345e-26	0.434985	121	5.107e-14	2.2926e-33	0.67553	0.24054
1	121006603	121007797	2.7948e-09	0.535399	61	4.1855e-14	5.6479e-16	0.72372	0.18832
1	121010295	121011012	0.024543	0.501134	37	8.7116e-12	4.9597e-09	0.84572	0.34458
1	147076876	147079499	7.9095e-33	0.429424	131	4.0412e-14	1.5984e-39	0.59472	0.16529
1	147177935	147178272	0.012946	0.315588	35	1.9123e-11	2.6163e-09	0.61513	0.29954
1	148791269	148792218	0.033701	0.322194	34	1.4097e-10	6.8104e-09	0.68417	0.36197
1	149162791	149163628	9.0294e-06	0.423774	40	6.0063e-14	1.8247e-12	0.68808	0.2643
1	154867020	154868233	0.00030048	0.405732	42	1.8263e-13	6.0723e-11	0.5898	0.18407
1	156076743	156077301	0.00057919	0.442792	42	1.3656e-13	1.1705e-10	0.84779	0.405
1	156291009	156292328	1.7567e-06	0.60009	38	1.309e-13	3.55e-13	0.73039	0.1303
1	157978530	157979262	0.032425	0.430035	34	1.0867e-11	6.5526e-09	0.65442	0.22438
1	161068331	161070254	0.016651	-0.406489	30	1.042e-10	3.365e-09	0.27635	0.68284
1	201649065	201649500	6.475e-05	0.406689	33	2.9344e-12	1.3085e-11	0.54576	0.13907
1	211416686	211417051	6.77e-05	0.237288	34	1.5136e-12	1.3681e-11	0.28209	0.044799
1	214673049	214673850	9.0695e-07	-0.345335	51	3.9746e-14	1.8328e-13	0.60288	0.94821
1	225887245	225887774	0.0078626	0.305226	36	4.7989e-11	1.5889e-09	0.40069	0.095464
1	225887775	225887979	0.0019088	0.553053	27	2.8668e-10	3.8573e-10	0.64203	0.088972
1	227541875	227542383	5.0099e-08	0.210517	52	4.1855e-14	1.0124e-14	0.26284	0.052322
1	228632837	228634333	2.4355e-24	0.219641	136	4.8295e-14	4.9217e-31	0.81273	0.59309
1	228634896	228637109	5.4049e-28	0.203062	196	3.7303e-14	1.0922e-34	0.73627	0.53321
1	228638260	228639071	4.4555e-11	0.240208	78	4.1855e-14	9.004e-18	0.83617	0.59596
1	228639247	228640008	3.3065e-15	0.415973	71	4.7518e-14	6.682e-22	0.89745	0.48148
1	228640480	228640990	1.324e-05	0.253145	53	4.4853e-14	2.6755e-12	0.84085	0.5877
1	228641422	228642074	1.5333e-10	0.345097	62	4.1189e-14	3.0986e-17	0.85641	0.51131
1	228642084	228642742	2.4794e-07	0.312069	52	4.5075e-14	5.0104e-14	0.88419	0.57212
1	228643017	228643554	2.5175e-05	0.214623	53	4.2299e-14	5.0874e-12	0.80156	0.58694
1	247448148	247448895	0.023013	0.36034	30	1.9433e-09	4.6506e-09	0.53796	0.17762
2	445133	445741	0.010649	-0.662431	24	2.8772e-09	2.152e-09	0.24446	0.90689
2	732053	732448	0.031725	-0.345851	35	5.2131e-12	6.4111e-09	0.47024	0.81609
2	1477303	1477502	0.014247	0.362654	29	8.4372e-11	2.8792e-09	0.91838	0.55572
2	3282195	3282833	0.0015839	0.416493	32	9.9696e-12	3.2007e-10	0.93816	0.52166
2	19355627	19356582	0.02366	-0.317889	51	1.1913e-13	4.7812e-09	0.45354	0.77143
2	20447899	20448433	0.0094838	0.204444	45	1.0147e-13	1.9165e-09	0.26421	0.059769
2	38593614	38596517	0.042006	-0.234192	51	3.6861e-12	8.4887e-09	0.6556	0.88979
2	43068188	43068501	0.0016948	0.222909	38	6.1422e-12	3.4249e-10	0.94974	0.72683
2	43100828	43101186	4.2483e-05	0.324748	40	1.0525e-13	8.5852e-12	0.42418	0.099431
2	53859462	53860380	1.5422e-16	0.499882	77	4.2522e-14	3.1166e-23	0.86808	0.3682
2	60971679	60972695	8.3323e-05	-0.32908	39	4.3021e-13	1.6838e-11	0.58327	0.91235
2	68318254	68319069	0.024774	0.523274	30	6.3774e-11	5.0064e-09	0.7273	0.20403
2	90244350	90245185	0.0081078	0.21106	50	2.2427e-13	1.6385e-09	0.88869	0.67763
2	90245199	90245490	0.00015692	0.272481	45	4.4964e-14	3.1711e-11	0.86931	0.59682
2	91571371	91571851	3.7843e-08	-0.201776	60	4.6407e-14	7.6475e-15	0.58473	0.7865
2	104863370	104864443	9.6852e-13	-0.407928	72	4.0412e-14	1.9572e-19	0.15005	0.55798
2	104866735	104867504	0.0077605	-0.412923	32	1.9032e-11	1.5683e-09	0.15586	0.56878
2	104867542	104868177	0.0057264	-0.336677	39	2.2704e-13	1.1572e-09	0.17701	0.51369
2	113198953	113199232	0.0033054	0.238674	33	3.8215e-11	6.6797e-10	0.33234	0.093662
2	117836390	117836828	0.00068989	0.215099	32	1.6519e-09	1.3942e-10	0.33974	0.12465
2	118845068	118845828	0.0088256	0.277891	48	1.5728e-11	1.7835e-09	0.45933	0.18143
2	128734623	128735302	0.0072782	-0.391171	31	2.8931e-11	1.4708e-09	0.44511	0.83628
2	131040038	131040629	4.7709e-07	-0.558381	43	4.452e-14	9.6412e-14	0.2907	0.84908
2	161340890	161341278	0.044757	0.224731	45	5.3957e-13	9.0447e-09	0.83134	0.60661
2	172087991	172088946	0.00026692	0.225052	49	9.7922e-14	5.3941e-11	0.33746	0.11241
2	174333545	174334408	0.00050131	-0.265044	31	2.6294e-11	1.0131e-10	0.0553	0.32034
2	176083160	176083440	0.013813	0.212348	27	4.9929e-10	2.7913e-09	0.26419	0.051846
2	177214358	177215132	0.0066975	-0.439166	28	2.0432e-10	1.3535e-09	0.38117	0.82034
2	197131111	197131878	7.1167e-05	-0.270596	33	1.5963e-11	1.4382e-11	0.62924	0.89983
2	199469211	199470378	2.2226e-05	-0.282055	57	4.3521e-14	4.4915e-12	0.2145	0.49656
2	201284006	201284668	0.0032035	0.337332	39	2.9099e-13	6.4738e-10	0.61961	0.28228
2	202036197	202037414	0.03379	0.292131	33	1.5963e-11	6.8285e-09	0.50174	0.20961
2	206250063	206251392	4.9297e-05	0.218237	68	4.2188e-14	9.9621e-12	0.58056	0.36233
2	208112118	208112728	9.6485e-06	0.425416	46	5.9841e-14	1.9498e-12	0.7861	0.36069
2	223052617	223053567	1.0398e-06	0.521526	43	5.3291e-14	2.1012e-13	0.81523	0.2937
2	230990522	230991167	1.542e-10	0.424816	68	4.4076e-14	3.1162e-17	0.80328	0.37846
2	232386273	232387661	5.8559e-21	0.481891	105	4.3188e-14	1.1834e-27	0.59003	0.10814
2	232387995	232388758	4.9904e-09	0.528246	51	4.3632e-14	1.0085e-15	0.67923	0.15099
2	241901837	241902725	7.9608e-06	0.499711	41	6.8057e-14	1.6088e-12	0.74385	0.24414
3	196708	197198	2.3471e-07	0.208467	54	4.4742e-14	4.7431e-14	0.25172	0.043253
3	6507559	6508614	0.0014556	-0.237363	36	6.4629e-12	2.9415e-10	0.68241	0.91977
3	9947051	9947628	2.4189e-08	0.256475	53	4.6074e-14	4.8883e-15	0.43763	0.18116
3	11567804	11569185	0.0027786	0.50847	33	5.0291e-12	5.6151e-10	0.69511	0.18664
3	11609933	11610569	0.0049156	0.556219	25	1.3329e-09	9.9336e-10	0.69075	0.13453
3	50338339	50339660	0.03346	-0.346468	31	2.7153e-10	6.7619e-09	0.52845	0.87492
3	52518681	52519217	8.69e-05	0.529315	37	2.4569e-13	1.7561e-11	0.75185	0.22254
3	73624095	73624373	4.2083e-05	0.243265	38	2.4991e-13	8.5043e-12	0.34242	0.099154
3	73624433	73624801	0.0034447	0.364375	38	1.0758e-13	6.9612e-10	0.43108	0.066703
3	105882522	105883052	0.011833	-0.39653	26	6.9382e-10	2.3912e-09	0.23477	0.6313
3	156605762	156606642	0.023848	0.368861	36	2.4177e-11	4.8194e-09	0.59458	0.22572
3	177247383	177247908	0.014339	-0.278931	28	1.8363e-10	2.8977e-09	0.68954	0.96847
3	183554885	183556432	1.3925e-05	-0.39767	39	1.6009e-13	2.8141e-12	0.31461	0.71228
3	186193593	186194245	5.8972e-12	0.340882	54	4.0301e-14	1.1917e-18	0.3948	0.05392
3	194296409	194297477	0.002038	0.412342	49	1.1846e-13	4.1185e-10	0.56155	0.14921
3	195849746	195850108	0.015038	-0.401185	35	9.2355e-12	3.0389e-09	0.43584	0.83703
3	196227206	196228087	0.044542	0.600162	26	1.547e-09	9.0012e-09	0.8089	0.20874
3	196500453	196501441	8.3067e-05	0.407003	42	8.793e-14	1.6787e-11	0.56549	0.15849
4	212332	212905	2.0851e-06	0.538747	35	7.2609e-13	4.2137e-13	0.70061	0.16186
4	1520333	1521083	3.5903e-05	0.284094	66	4.3521e-14	7.2554e-12	0.43174	0.14765
4	3078751	3079452	0.025622	-0.453519	24	4.7421e-09	5.1778e-09	0.42493	0.87845
4	4862096	4862805	0.035761	0.306033	31	1.9716e-11	7.2267e-09	0.48153	0.1755
4	6105335	6105790	9.2964e-07	0.304568	45	5.218e-14	1.8787e-13	0.63866	0.33409
4	8874262	8874693	0.0031754	0.39577	29	6.1844e-11	6.4169e-10	0.46182	0.066052
4	30721434	30721740	0.003238	0.251714	35	6.7091e-13	6.5435e-10	0.27934	0.027629
4	46724205	46724636	0.00037297	0.303346	36	1.3362e-12	7.5372e-11	0.58287	0.27952
4	48490605	48490888	0.0023647	0.276241	26	6.1792e-10	4.7787e-10	0.34112	0.064876
4	79964361	79965221	3.5946e-11	0.485384	61	4.6518e-14	7.2641e-18	0.9093	0.42391
4	91791366	91792040	0.0031395	0.344602	35	1.941e-12	6.3444e-10	0.63574	0.29114
4	146655257	146655547	7.4082e-05	0.279531	34	1.8003e-12	1.4971e-11	0.309	0.029469
4	157220011	157220475	0.026498	0.336132	29	8.517e-10	5.3549e-09	0.40106	0.064929
4	157220499	157220715	0.0011437	0.440367	32	6.2559e-12	2.3112e-10	0.48759	0.047226
4	157222203	157222898	5.5231e-08	0.334274	52	4.6629e-14	1.1161e-14	0.37938	0.045102
4	183098370	183098773	0.00076782	0.271453	37	2.8422e-13	1.5517e-10	0.31628	0.044828
4	183099211	183099396	0.0029486	0.279103	28	1.6499e-10	5.9587e-10	0.3075	0.028394
4	183099425	183099708	4.0451e-05	0.243294	40	2.6834e-13	8.1746e-12	0.28378	0.040482
4	183987156	183988252	2.6446e-06	0.419292	40	9.1926e-14	5.3444e-13	0.70615	0.28686
4	186726803	186727078	0.028979	0.297137	37	1.9196e-13	5.8562e-09	0.32099	0.023853
4	190041154	190041639	0.00089783	0.33969	46	5.4512e-14	1.8144e-10	0.46869	0.129
5	846353	847162	0.033645	-0.332057	30	7.0384e-11	6.7991e-09	0.52826	0.86032
5	2739395	2739700	0.0059218	0.233358	39	2.7489e-13	1.1967e-09	0.29268	0.059326
5	2748659	2749866	4.208e-05	0.387165	38	1.0758e-13	8.5037e-12	0.51754	0.13038
5	10631432	10633924	6.659e-07	-0.403371	57	4.5741e-14	1.3457e-13	0.33556	0.73893
5	10649382	10650188	4.2886e-20	0.555224	86	4.0079e-14	8.6665e-27	0.88831	0.33309
5	14440755	14441486	0.00018394	0.393041	39	8.9595e-14	3.7171e-11	0.59045	0.19741
5	17265812	17268567	0.014946	-0.230463	45	5.7221e-12	3.0204e-09	0.67292	0.90338
5	21341194	21341654	0.0013958	-0.356042	41	5.6166e-13	2.8206e-10	0.41987	0.77592
5	27492724	27494640	0.029462	-0.233614	35	3.9214e-11	5.9538e-09	0.71409	0.94771
5	51399193	51400055	4.0683e-07	0.290947	53	4.341e-14	8.2214e-14	0.37488	0.08393
5	63961005	63961371	0.002783	0.330182	30	5.2327e-11	5.6241e-10	0.44284	0.11266
5	73230345	73231245	0.0015516	-0.327328	55	4.6185e-14	3.1356e-10	0.52938	0.85671
5	73443483	73445664	4.8433e-09	-0.369038	65	4.2633e-14	9.7876e-16	0.25202	0.62106
5	76732269	76733617	0.0012336	-0.4806	30	1.042e-10	2.4929e-10	0.38877	0.86937
5	77850849	77851422	0.0012431	0.470246	32	8.4518e-10	2.5121e-10	0.63193	0.16169
5	79689558	79690396	2.5101e-11	0.414624	70	4.019e-14	5.0725e-18	0.65346	0.23884
5	93573121	93575063	2.4577e-07	-0.40826	50	4.2411e-14	4.9666e-14	0.35312	0.76138
5	93587680	93588392	2.2168e-07	-0.344616	54	4.1633e-14	4.4798e-14	0.27565	0.62027
5	98839537	98840068	0.00032983	0.35446	36	1.3362e-12	6.6654e-11	0.76285	0.40839
5	115962381	115963082	2.2465e-05	-0.200114	54	4.2077e-14	4.5399e-12	0.10475	0.30487
5	116361474	116361999	0.00016816	0.336443	40	9.1926e-14	3.3983e-11	0.61263	0.27618
5	123099599	123100094	0.003995	-0.396096	38	7.4729e-13	8.0734e-10	0.25142	0.64752
5	128536233	128536805	0.022923	0.527508	27	4.0027e-10	4.6325e-09	0.74254	0.21503
5	135028866	135029429	0.00013221	0.257275	48	8.8929e-14	2.6718e-11	0.42161	0.16434
5	139546764	139547725	0.032501	-0.256506	30	2.1284e-09	6.568e-09	0.62251	0.87901
5	139669219	139671185	0.034694	-0.517869	33	2.0774e-11	7.0111e-09	0.25902	0.77689
5	141224881	141225302	0.0027515	0.428795	30	1.1488e-10	5.5604e-10	0.66806	0.23926
5	141236169	141236678	1.3626e-05	0.386146	50	4.5741e-14	2.7537e-12	0.62032	0.23418
5	141419273	141419769	0.0041404	0.407379	44	1.7641e-13	8.3672e-10	0.67465	0.26727
5	141491298	141491800	0.027319	-0.408528	35	5.6576e-12	5.5208e-09	0.42095	0.82948
5	171308243	171308617	0.015043	0.249374	35	2.6347e-11	3.04e-09	0.35289	0.10352
5	172114717	172115701	0.00675	-0.483516	33	4.5992e-12	1.3641e-09	0.31164	0.79515
5	177132153	177132662	0.00010698	0.250481	65	4.1411e-14	2.1619e-11	0.60801	0.35753
5	178301610	178302506	4.9845e-07	-0.367132	46	4.4964e-14	1.0073e-13	0.53888	0.90601
5	178994164	178994683	4.9661e-06	0.330633	61	4.5297e-14	1.0036e-12	0.4284	0.097769
5	180313783	180314343	0.0028178	-0.294147	38	4.5949e-12	5.6944e-10	0.3503	0.64445
6	225158	225878	0.010743	-0.468772	24	2.8772e-09	2.1709e-09	0.39779	0.86656
6	292019	292266	0.0016538	0.263526	39	6.4414e-12	3.3421e-10	0.37567	0.11215
6	1378171	1378592	2.4259e-07	-0.453232	47	4.2188e-14	4.9024e-14	0.13374	0.58697
6	1383498	1384975	2.9699e-24	-0.445717	122	4.5186e-14	6.0016e-31	0.2095	0.65521
6	3848860	3849884	2.7006e-13	-0.326331	69	4.4853e-14	5.4574e-20	0.19784	0.52417
6	15504582	15505413	0.014886	0.511984	28	1.331e-10	3.0082e-09	0.69958	0.1876
6	19836929	19837470	8.3981e-11	0.248195	58	4.4409e-14	1.6971e-17	0.28545	0.037257
6	19837641	19837808	0.029853	0.276547	26	7.3304e-09	6.0329e-09	0.31734	0.040794
6	25882144	25882566	0.011928	0.350572	25	1.6955e-09	2.4104e-09	0.65241	0.30183
6	27826591	27828239	8.7035e-11	0.479439	76	4.4409e-14	1.7588e-17	0.80279	0.32335
6	28757472	28758256	0.016493	0.464717	31	2.6294e-11	3.333e-09	0.59466	0.12995
6	28763343	28764442	0.031372	0.40234	33	2.5697e-09	6.3398e-09	0.65724	0.2549
6	32459752	32460365	0.011483	0.502093	26	1.0992e-09	2.3206e-09	0.7667	0.2646
6	33079874	33081368	1.3224e-08	0.462013	54	4.4298e-14	2.6723e-15	0.54655	0.084541
6	35318041	35319067	7.5452e-12	0.438518	65	4.2188e-14	1.5248e-18	0.61275	0.17423
6	35495787	35496527	1.49e-05	0.423988	41	3.908e-13	3.011e-12	0.51338	0.089391
6	41639433	41640843	0.0017652	0.343243	35	1.7877e-12	3.5671e-10	0.51935	0.1761
6	52993660	52994641	0.02021	0.478983	24	1.2628e-08	4.0842e-09	0.58736	0.10838
6	73299062	73299906	5.5834e-08	0.343266	55	4.4187e-14	1.1283e-14	0.65369	0.31043
6	73522670	73523380	0.04634	-0.406248	35	5.2131e-12	9.3646e-09	0.38877	0.79502
6	75084836	75085345	0.0069082	-0.389593	32	2.0864e-11	1.396e-09	0.24393	0.63352
6	87122665	87123042	0.027755	0.294569	37	2.602e-12	5.6089e-09	0.47882	0.18425
6	101399581	101400210	0.034665	-0.58297	33	2.9344e-12	7.0053e-09	0.16706	0.75004
6	107634370	107634776	0.01083	-0.293889	47	9.1038e-14	2.1886e-09	0.23569	0.52958
6	108561772	108563633	6.8667e-11	0.362554	70	4.1633e-14	1.3876e-17	0.52888	0.16633
6	113859720	113860032	3.2229e-05	0.303294	46	8.1157e-14	6.513e-12	0.4584	0.15511
6	113860048	113860622	2.3704e-12	0.477816	62	4.5408e-14	4.7903e-19	0.7065	0.22869
6	130259940	130261424	0.0041928	-0.434705	27	1.6494e-09	8.4731e-10	0.26013	0.69484
6	149450936	149451321	2.1184e-06	0.318983	44	4.4298e-14	4.281e-13	0.39966	0.080677
7	2531603	2532158	0.00036235	0.310689	37	4.4235e-12	7.3226e-11	0.4897	0.17901
7	25852033	25852850	8.0958e-09	-0.272631	66	4.1855e-14	1.636e-15	0.12579	0.39842
7	27098032	27099599	4.0619e-12	0.556508	59	4.4742e-14	8.2084e-19	0.73637	0.17986
7	27100748	27101699	0.00016594	0.512348	29	6.1844e-11	3.3534e-11	0.81419	0.30184
7	27105879	27107191	5.4587e-08	0.34678	55	4.0079e-14	1.1031e-14	0.6089	0.26212
7	27121928	27122806	0.014262	0.378	32	5.6642e-11	2.8822e-09	0.61756	0.23956
7	27123146	27124529	5.3663e-09	0.736139	48	4.341e-14	1.0844e-15	0.91679	0.18065
7	27139306	27139733	0.00039274	0.265974	37	7.2153e-13	7.9367e-11	0.46928	0.20331
7	27142051	27145093	4.0181e-44	0.485665	187	3.1752e-14	8.1199e-51	0.56625	0.080583
7	27145132	27146019	4.4581e-06	0.34905	47	4.6851e-14	9.0091e-13	0.56433	0.21528
7	27169415	27169963	0.00065849	0.237147	43	4.6851e-14	1.3307e-10	0.28516	0.048014
7	28180000	28180798	9.5086e-07	0.229217	43	7.0388e-14	1.9215e-13	0.27063	0.041409
7	42227600	42228741	1.9749e-11	-0.580966	66	4.4964e-14	3.991e-18	0.15931	0.74028
7	55535504	55538749	8.9311e-06	-0.227674	70	4.2411e-14	1.8048e-12	0.65064	0.87832
7	60760147	60763126	0.0088837	-0.279943	44	5.4966e-12	1.7953e-09	0.60685	0.88679
7	75055220	75056895	0.0017342	0.444414	33	2.9455e-11	3.5045e-10	0.65431	0.20989
7	91266168	91267074	3.4404e-10	0.369374	61	4.1078e-14	6.9525e-17	0.55066	0.18129
7	93043302	93044180	2.8538e-05	0.431456	35	8.5532e-13	5.7671e-12	0.58911	0.15766
7	98202983	98203856	0.01259	-0.267388	32	3.9236e-10	2.5443e-09	0.62903	0.89642
7	102494559	102495116	0.012265	-0.717389	32	6.2559e-12	2.4785e-09	0.067708	0.7851
7	102593378	102594351	1.649e-14	-0.312978	85	4.5297e-14	3.3323e-21	0.31604	0.62902
7	149599761	149601327	0.00062076	-0.576573	30	2.8764e-11	1.2545e-10	0.33254	0.90911
7	151380762	151382368	6.4967e-17	-0.304094	118	4.1189e-14	1.3129e-23	0.087502	0.3916
7	153887122	153887333	0.016648	0.298891	32	4.3223e-11	3.3644e-09	0.33935	0.04046
8	1946647	1948560	5.271e-05	0.460749	44	4.6185e-14	1.0652e-11	0.93128	0.47053
8	2002163	2002748	0.0010049	0.29473	38	2.0781e-11	2.0307e-10	0.57018	0.27545
8	4994159	4994577	9.0389e-05	0.264631	38	1.3622e-13	1.8266e-11	0.32717	0.062541
8	10733238	10733548	0.034711	0.210769	31	4.6543e-11	7.0146e-09	0.27478	0.064007
8	35234981	35235383	7.5559e-05	0.262267	35	1.6473e-12	1.5269e-11	0.29408	0.031813
8	35235392	35235623	0.0075001	0.233655	34	9.984e-12	1.5157e-09	0.2824	0.048748
8	35235771	35236483	3.6287e-06	0.214416	53	4.2411e-14	7.333e-13	0.26121	0.046791
8	37747686	37748396	0.0012625	-0.403212	28	1.331e-10	2.5514e-10	0.37312	0.77633
8	53692698	53693311	0.019279	0.389006	22	1.344e-08	3.896e-09	0.48416	0.095156
8	57142479	57142909	0.00017467	-0.402142	39	9.3703e-14	3.5298e-11	0.1909	0.59304
8	105318311	105318657	4.2932e-05	0.267637	42	8.793e-14	8.6759e-12	0.3499	0.082258
8	105318681	105319125	6.1423e-06	0.217711	53	5.5622e-14	1.2413e-12	0.28025	0.062535
8	118713664	118714842	0.0066588	-0.205755	28	2.0432e-10	1.3456e-09	0.75352	0.95927
8	129983675	129984468	2.0935e-05	0.473493	34	1.0867e-11	4.2306e-12	0.7933	0.31981
8	134601511	134602440	0.018771	-0.504074	22	1.344e-08	3.7932e-09	0.41097	0.91505
8	140100143	140100981	1.4194e-05	-0.265523	52	4.7296e-14	2.8684e-12	0.37949	0.64501
8	141119419	141121479	0.013337	-0.444606	38	1.4319e-12	2.6951e-09	0.32639	0.77099
8	141402532	141404531	2.9541e-06	-0.40918	55	4.2966e-14	5.9698e-13	0.41924	0.82842
9	1045788	1046339	0.037076	0.208987	42	9.4106e-10	7.4925e-09	0.38852	0.17954
9	6682370	6683701	1.6744e-05	-0.377993	38	1.309e-13	3.3837e-12	0.4508	0.82879
9	34370920	34371787	6.2825e-11	0.270901	99	4.4298e-14	1.2696e-17	0.82803	0.55713
9	36985997	36986539	1.4395e-14	0.380363	70	4.4631e-14	2.9091e-21	0.44443	0.064065
9	64016454	64017141	4.3336e-09	0.346492	81	4.4409e-14	8.7576e-16	0.77973	0.43324
9	68306056	68307136	0.00075221	0.216229	61	4.3854e-14	1.5201e-10	0.43257	0.21634
9	68307560	68308221	0.022606	0.263587	40	1.1938e-12	4.5684e-09	0.47948	0.2159
9	68357415	68357724	0.021493	0.366205	26	6.1792e-10	4.3434e-09	0.42727	0.06107
9	91838322	91839804	0.0061967	0.707983	29	8.4372e-11	1.2523e-09	0.92878	0.22079
9	96048696	96049807	1.1495e-05	0.421454	53	4.5519e-14	2.323e-12	0.74125	0.3198
9	98087597	98088060	1.096e-11	0.334467	65	4.3077e-14	2.2148e-18	0.53352	0.19906
9	113463317	113464276	0.0017769	0.211593	58	1.3873e-12	3.5908e-10	0.45442	0.24282
9	120894446	120895166	3.4241e-07	0.315504	57	4.5075e-14	6.9196e-14	0.52701	0.21151
9	122224525	122226985	4.7822e-15	0.27465	128	3.9746e-14	9.6641e-22	0.62955	0.3549
9	122227014	122227981	1.1306e-08	0.372165	55	4.5408e-14	2.2848e-15	0.61921	0.24705
9	123115276	123117951	6.681e-05	0.502357	41	1.4377e-13	1.3501e-11	0.88051	0.37816
9	127754000	127754974	5.03e-17	0.415023	75	4.2299e-14	1.0165e-23	0.67511	0.26008
9	127754977	127755712	4.789e-12	0.560086	65	4.0856e-14	9.6779e-19	0.73039	0.1703
9	131252263	131253253	1.7614e-05	-0.409456	45	4.8295e-14	3.5596e-12	0.42307	0.83253
9	131554437	131555103	5.6353e-11	0.43623	62	4.2411e-14	1.1388e-17	0.50582	0.069594
9	131673695	131676257	2.811e-08	-0.390387	52	4.3299e-14	5.6805e-15	0.46387	0.85426
9	134602703	134603341	0.025511	0.389965	24	2.8772e-09	5.1554e-09	0.57813	0.18816
9	134930021	134931739	2.1645e-06	-0.502309	48	4.5963e-14	4.3742e-13	0.35405	0.85636
10	3208668	3209579	0.0056926	-0.44488	26	6.1792e-10	1.1504e-09	0.39741	0.84229
10	14995799	14996221	0.0013401	-0.356337	29	6.1844e-11	2.7081e-10	0.53923	0.89557
10	21499972	21500712	0.031682	-0.272684	49	5.822e-13	6.4024e-09	0.55209	0.82478
10	24720925	24722237	2.1966e-05	0.427851	45	5.5844e-14	4.4391e-12	0.6476	0.21975
10	26566951	26567678	2.038e-11	0.346181	65	4.4076e-14	4.1186e-18	0.63024	0.28406
10	45427494	45428353	0.0074256	0.539554	30	7.0384e-11	1.5006e-09	0.77758	0.23803
10	48466304	48466897	1.5983e-14	0.385158	74	4.4298e-14	3.2299e-21	0.53731	0.15215
10	48684777	48686050	0.016788	-0.42674	32	2.5054e-11	3.3925e-09	0.36111	0.78785
10	49768480	49768769	0.0079636	0.355801	34	4.6322e-12	1.6093e-09	0.46607	0.11027
10	52233336	52233973	0.0017846	0.220653	35	6.8068e-11	3.6065e-10	0.34913	0.12848
10	55628139	55628761	8.5035e-05	0.298629	38	2.6668e-13	1.7184e-11	0.34848	0.049852
10	55631309	55631777	0.0074749	0.200242	32	3.6063e-11	1.5106e-09	0.23295	0.03271
10	67231670	67234506	0.015524	-0.335871	29	5.2072e-10	3.1372e-09	0.59211	0.92799
10	75396685	75397250	0.007216	-0.371446	31	3.501e-11	1.4582e-09	0.46544	0.83688
10	75398609	75399796	2.5495e-08	0.402949	74	4.1411e-14	5.1522e-15	0.75861	0.35566
10	92695767	92696390	9.5676e-06	0.37786	53	4.0301e-14	1.9335e-12	0.7438	0.36594
10	99521175	99523016	1.1479e-24	0.554214	105	4.5186e-14	2.3197e-31	0.71337	0.15916
10	99537695	99538271	0.0043195	0.424499	25	1.5036e-09	8.729e-10	0.49003	0.065533
10	101048142	101048495	0.00078398	0.352917	33	2.9344e-12	1.5843e-10	0.45093	0.098015
10	111078599	111079235	0.010996	0.321885	25	6.2044e-09	2.2222e-09	0.45333	0.13145
10	120949384	120949818	0.013064	-0.410452	27	7.7418e-10	2.64e-09	0.20683	0.61729
10	124447262	124448398	0.00058204	0.285685	41	5.2991e-13	1.1762e-10	0.34437	0.058682
10	133240205	133242038	0.00073469	-0.452342	41	2.871e-13	1.4847e-10	0.21288	0.66522
10	133640501	133640876	0.0020457	0.320792	46	1.2013e-13	4.134e-10	0.65168	0.33089
11	1850336	1851442	0.03441	-0.400966	28	2.5275e-10	6.9537e-09	0.4273	0.82826
11	1863236	1864524	0.016785	0.5735	32	1.7364e-11	3.392e-09	0.74665	0.17315
11	2699288	2700965	1.7305e-10	-0.343249	56	4.6407e-14	3.4971e-17	0.33206	0.67531
11	12111263	12111692	0.0043676	0.612041	25	1.3329e-09	8.8262e-10	0.78089	0.16885
11	30583651	30584252	0.014043	0.445776	29	1.7278e-10	2.8378e-09	0.58567	0.13989
11	32434940	32435207	0.00076328	0.214817	41	2.1818e-12	1.5425e-10	0.26853	0.053709
11	47590084	47590538	0.00042381	0.282436	48	4.8961e-14	8.5645e-11	0.45486	0.17242
11	60852528	60853051	5.7437e-13	0.569492	69	4.0745e-14	1.1607e-19	0.94202	0.37253
11	62602471	62603367	2.5661e-05	0.449264	33	1.9028e-11	5.1856e-12	0.61544	0.16618
11	64858508	64860097	9.4929e-06	-0.471541	41	6.0285e-14	1.9184e-12	0.40977	0.88131
11	64860138	64860771	0.03236	-0.327868	28	1.331e-10	6.5394e-09	0.60052	0.92839
11	67646521	67649603	0.0001464	-0.321263	69	4.1966e-14	2.9585e-11	0.42817	0.74943
11	67991262	67991973	1.1688e-05	0.366475	49	4.5741e-14	2.3619e-12	0.56463	0.19815
11	73342961	73343256	0.00035777	0.356563	34	4.2512e-12	7.23e-11	0.65231	0.29575
11	101582713	101583656	1.6665e-11	0.234697	84	4.5297e-14	3.3678e-18	0.27663	0.041933
11	128451345	128452069	0.0015807	0.25224	35	9.3008e-11	3.1944e-10	0.39962	0.14738
11	128689282	128690319	6.0819e-06	0.517864	51	4.4298e-14	1.2291e-12	0.78426	0.26639
11	132070232	132071362	1.6632e-06	-0.317955	51	4.6074e-14	3.3611e-13	0.54917	0.86712
11	132944088	132944459	0.030704	0.24288	36	6.9907e-12	6.2047e-09	0.29683	0.05395
11	133140719	133141236	0.0016084	-0.335014	39	1.289e-12	3.2502e-10	0.55366	0.88868
11	133832528	133833131	8.5193e-05	0.313612	44	1.6664e-13	1.7216e-11	0.56114	0.24753
12	14260054	14261046	0.027946	0.414056	25	3.4594e-09	5.6475e-09	0.51728	0.10322
12	14957638	14960844	0.00032123	-0.491953	44	2.5258e-13	6.4916e-11	0.18385	0.6758
12	30826250	30829479	0.039868	-0.324283	41	6.8378e-11	8.0568e-09	0.55352	0.87781
12	39145341	39145756	0.00015808	0.260529	43	5.6621e-14	3.1946e-11	0.30202	0.041493
12	51849216	51849831	0.015279	0.456177	31	2.7153e-10	3.0876e-09	0.78278	0.3266
12	54078002	54079708	0.00024598	0.355011	47	1.5143e-13	4.9709e-11	0.65961	0.3046
12	57726241	57726920	4.1872e-14	0.512852	67	4.1411e-14	8.4617e-21	0.7277	0.21485
12	57735252	57738518	6.0859e-38	0.470356	173	4.3077e-14	1.2299e-44	0.59304	0.12268
12	65742503	65743553	0.043208	0.3746	38	1.2714e-10	8.7317e-09	0.59397	0.21937
12	107581119	107581579	5.1958e-05	0.262727	49	9.0372e-14	1.05e-11	0.52861	0.26589
12	107775160	107775813	3.2644e-14	0.280127	71	4.3188e-14	6.5969e-21	0.32314	0.043017
12	109110760	109111716	7.391e-05	0.338285	40	8.7264e-14	1.4936e-11	0.41399	0.075709
12	118189722	118190913	0.0057479	0.618029	28	1.331e-10	1.1616e-09	0.77889	0.16086
12	119802027	119804709	1.0452e-14	0.406756	71	4.0634e-14	2.1121e-21	0.5972	0.19045
12	124422606	124423635	0.0056258	0.604909	26	6.1792e-10	1.1369e-09	0.78411	0.1792
12	124517051	124519509	1.5343e-18	0.386136	109	5.0293e-14	3.1005e-25	0.58067	0.19453
12	126726804	126727104	0.0017546	0.231816	34	1.5136e-12	3.5457e-10	0.31352	0.081707
12	128267192	128267633	0.016019	0.339256	34	4.2512e-12	3.2372e-09	0.39146	0.0522
12	130339261	130340015	0.025224	0.479876	31	2.4789e-10	5.0974e-09	0.66641	0.18653
13	21326169	21326671	0.0015276	0.413141	34	2.1365e-12	3.087e-10	0.50811	0.09497
13	35477528	35479076	5.7485e-09	-0.523156	59	4.4742e-14	1.1617e-15	0.30649	0.82965
13	53200829	53201399	8.0952e-13	0.218106	79	4.6518e-14	1.6359e-19	0.26449	0.046381
13	71866384	71866704	5.1737e-07	0.22825	48	4.5741e-14	1.0455e-13	0.27484	0.046593
13	109781110	109782197	0.00031827	0.39203	34	5.497e-12	6.4318e-11	0.65113	0.2591
13	112067651	112068213	1.8873e-05	0.211725	55	6.5503e-14	3.814e-12	0.27786	0.066132
13	113050540	113051455	4.0055e-07	0.481221	53	4.5519e-14	8.0944e-14	0.80346	0.32224
13	113547579	113548582	0.0033224	0.321853	36	1.5228e-11	6.7141e-10	0.77427	0.45242
13	114198992	114199391	7.4357e-08	-0.29134	62	4.2744e-14	1.5027e-14	0.56311	0.85445
13	114199686	114200839	2.5847e-20	0.602675	86	4.0634e-14	5.2232e-27	0.69557	0.092899
14	22836338	22837292	0.00031468	0.384132	38	2.045e-13	6.3592e-11	0.42962	0.045484
14	23153764	23155579	0.0012027	0.317515	43	1.1828e-12	2.4304e-10	0.45111	0.1336
14	29927752	29928014	0.00073071	0.250714	38	2.2178e-12	1.4767e-10	0.28947	0.03876
14	36666847	36667142	0.00033557	0.388343	33	6.0155e-12	6.7814e-11	0.47962	0.091274
14	37583511	37583948	3.5655e-05	0.217069	39	1.0392e-13	7.2053e-12	0.28615	0.069085
14	37584478	37585415	9.4282e-09	0.258467	65	4.6629e-14	1.9053e-15	0.35416	0.095691
14	37591121	37592271	8.4557e-07	0.315746	55	4.4076e-14	1.7088e-13	0.44113	0.12538
14	37592278	37592546	0.00012519	0.457952	33	3.5117e-12	2.5299e-11	0.54948	0.091531
14	37594763	37595180	1.2418e-07	0.227274	51	4.0967e-14	2.5094e-14	0.28908	0.061801
14	37611054	37611823	0.026879	0.222486	51	1.3562e-11	5.4318e-09	0.36575	0.14326
14	61568147	61569142	0.00017626	-0.304823	42	9.6034e-14	3.562e-11	0.20879	0.51361
14	92686933	92688329	6.0425e-18	0.414579	117	4.3521e-14	1.2211e-24	0.77016	0.35558
14	94770765	94773116	0.0013881	-0.317542	50	4.7296e-14	2.8051e-10	0.29738	0.61492
14	94936530	94937375	1.5882e-05	0.333813	41	1.3667e-13	3.2095e-12	0.61242	0.2786
14	95710796	95714017	0.00019592	-0.243398	62	5.107e-14	3.9593e-11	0.5131	0.7565
14	100827468	100828170	0.00012331	0.370715	34	1.389e-12	2.4918e-11	0.90074	0.53002
14	101583871	101584684	0.002585	0.428039	39	1.9597e-12	5.2239e-10	0.79757	0.36953
14	103207243	103207600	0.0017115	0.233241	33	6.4051e-11	3.4587e-10	0.29894	0.065697
14	104333962	104334434	0.0037584	0.440447	33	2.9344e-12	7.5951e-10	0.65907	0.21863
14	104661596	104662997	8.4979e-05	-0.354977	44	1.5488e-13	1.7173e-11	0.55037	0.90535
14	104931783	104932683	3.171e-05	0.3405	54	4.3299e-14	6.4081e-12	0.71348	0.37298
14	105739680	105741553	8.1759e-05	-0.329818	45	4.774e-14	1.6522e-11	0.5765	0.90632
14	106843875	106846029	1.6722e-12	-0.395432	89	4.6629e-14	3.3792e-19	0.15873	0.55416
15	26971096	26972039	2.1854e-17	0.500998	93	3.8858e-14	4.4163e-24	0.56562	0.06462
15	28789042	28789560	0.0072651	-0.271024	51	2.9388e-13	1.4682e-09	0.14205	0.41307
15	32641459	32642046	0.019402	0.558111	22	1.344e-08	3.921e-09	0.83736	0.27925
15	39976325	39977117	1.0806e-14	0.528798	65	4.1855e-14	2.1838e-21	0.7015	0.1727
15	57219588	57220382	0.03626	0.362861	21	2.9088e-08	7.3277e-09	0.83556	0.4727
15	64326557	64327106	1.1563e-05	0.418257	35	2.1091e-12	2.3367e-12	0.88949	0.47123
15	65101892	65102436	5.72e-06	0.431239	56	4.1189e-14	1.1559e-12	0.69569	0.26446
15	66728730	66730097	0.0076757	0.430468	31	4.6543e-11	1.5512e-09	0.66279	0.23232
15	66936168	66937069	0.0034435	0.59806	30	2.7381e-10	6.9587e-10	0.82291	0.22485
15	70062107	70062898	1.183e-07	0.608154	40	5.7065e-14	2.3906e-14	0.75538	0.14723
15	76341859	76342632	2.2121e-07	0.316187	52	4.4631e-14	4.4703e-14	0.3731	0.056911
15	82043282	82044261	1.1341e-16	0.464497	83	4.2522e-14	2.2918e-23	0.7715	0.307
15	89999991	90000568	0.000786	0.312013	39	3.3118e-13	1.5884e-10	0.45721	0.1452
15	96343219	96343846	0.0033763	-0.336115	36	1.2325e-12	6.823e-10	0.37113	0.70725
15	96350407	96352091	0.0031915	-0.37879	40	7.474e-13	6.4495e-10	0.30967	0.68846
15	96361493	96363014	2.8113e-06	-0.202372	57	4.4742e-14	5.6811e-13	0.079268	0.28164
15	96947824	96948444	0.010043	0.227923	41	5.7846e-12	2.0295e-09	0.30026	0.072339
15	100667136	100668501	0.018993	0.543088	22	1.344e-08	3.8382e-09	0.87067	0.32758
16	324849	325389	0.02903	-0.319219	37	4.4235e-12	5.8666e-09	0.37842	0.69764
16	7303144	7305132	1.5565e-08	0.32129	62	4.0856e-14	3.1454e-15	0.36859	0.047305
16	14989874	14990258	1.8776e-05	0.20927	45	6.3283e-14	3.7944e-12	0.85924	0.64997
16	21402356	21402897	0.030376	-0.243765	35	1.941e-12	6.1386e-09	0.68998	0.93375
16	29483714	29484302	0.0011817	-0.240305	41	1.6565e-13	2.3881e-10	0.61961	0.85991
16	31042110	31043050	0.032093	0.415574	35	8.5145e-12	6.4856e-09	0.95102	0.53545
16	34802639	34802945	0.0051738	0.309288	42	3.9668e-13	1.0456e-09	0.87617	0.56688
16	34803121	34803491	0.00040468	0.291589	49	3.4384e-13	8.178e-11	0.81895	0.52736
16	49698005	49699676	6.0109e-05	0.428911	49	4.1966e-14	1.2147e-11	0.69235	0.26344
16	50390172	50391630	0.015051	0.277196	45	9.4269e-11	3.0415e-09	0.75098	0.47378
16	51152670	51153197	0.0071859	0.335324	29	1.0367e-10	1.4522e-09	0.3908	0.055481
16	67648292	67648714	0.00016862	0.354116	38	1.9218e-13	3.4075e-11	0.56967	0.21556
16	67652768	67654245	1.2131e-24	0.365224	104	4.996e-14	2.4516e-31	0.60731	0.24209
16	68234558	68235667	0.035261	0.246344	47	6.5945e-11	7.1257e-09	0.88085	0.63451
16	85286540	85287284	0.0057813	0.416906	35	4.4232e-12	1.1683e-09	0.73482	0.31792
16	85376172	85377319	0.0049163	0.3874	41	3.0235e-12	9.9352e-10	0.77491	0.38751
16	87216588	87217430	1.8682e-07	0.268543	59	4.5408e-14	3.7753e-14	0.88213	0.61359
16	88100426	88101477	0.00075957	0.497889	33	4.2021e-12	1.535e-10	0.62025	0.12236
16	88533004	88534029	5.1982e-09	0.492304	55	4.6296e-14	1.0505e-15	0.70076	0.20845
17	349477	352569	0.012322	-0.363769	47	1.1859e-12	2.4902e-09	0.51139	0.87516
17	2056425	2057050	0.0022303	-0.356491	45	9.2704e-14	4.5071e-10	0.35331	0.7098
17	4709114	4709554	0.014563	0.396454	33	1.9028e-11	2.943e-09	0.91889	0.52244
17	4900803	4901104	0.0050558	-0.537269	25	1.3329e-09	1.0217e-09	0.15518	0.69245
17	5770956	5771490	3.8896e-06	-0.488708	38	1.0758e-13	7.8603e-13	0.17986	0.66856
17	17700122	17701010	1.1399e-16	0.452713	83	4.6851e-14	2.3035e-23	0.64228	0.18956
17	17809998	17811294	2.7212e-17	0.39621	105	4.3077e-14	5.4992e-24	0.74273	0.34652
17	19525932	19526961	0.00031257	0.445736	31	1.7903e-11	6.3167e-11	0.60762	0.16188
17	21842279	21842570	0.0054811	0.280697	42	7.2908e-12	1.1076e-09	0.66054	0.37985
17	28604989	28605749	0.0025438	0.554277	29	6.1844e-11	5.1407e-10	0.82838	0.2741
17	45240579	45242423	1.5567e-16	0.299239	95	4.4964e-14	3.1459e-23	0.60284	0.3036
17	45405018	45406289	9.4263e-09	0.39195	64	4.3299e-14	1.9049e-15	0.75495	0.363
17	45429386	45430652	1.1501e-17	0.421257	98	4.2411e-14	2.3242e-24	0.72129	0.30003
17	45602079	45602328	0.0065919	0.375467	36	1.8309e-12	1.3321e-09	0.68452	0.30906
17	47423892	47424386	4.5363e-08	0.373126	56	4.3854e-14	9.1672e-15	0.55932	0.18619
17	48530465	48530931	2.2746e-05	0.431546	31	1.3399e-11	4.5967e-12	0.62482	0.19327
17	48550317	48551745	3.7777e-22	0.341016	104	3.7859e-14	7.6342e-29	0.43113	0.090113
17	48563842	48565061	4.6872e-06	0.512213	42	4.996e-14	9.4721e-13	0.59028	0.078064
17	48568369	48571059	3.0869e-07	0.406263	51	4.5519e-14	6.2381e-14	0.55538	0.14912
17	48576243	48577261	0.001805	0.586269	25	1.3329e-09	3.6475e-10	0.6619	0.075636
17	48605648	48606605	0.00031795	0.431596	44	5.8731e-14	6.4253e-11	0.6217	0.1901
17	50476081	50476585	0.0001576	0.457977	33	4.5992e-12	3.1849e-11	0.59083	0.13285
17	58330704	58331667	0.0014626	-0.548343	30	3.8831e-11	2.9557e-10	0.30862	0.85696
17	59842393	59843998	0.014332	-0.398374	37	9.035e-13	2.8963e-09	0.31532	0.71369
17	61405155	61405662	7.9257e-08	-0.325656	55	4.6296e-14	1.6017e-14	0.15119	0.47684
17	62457869	62459620	0.0031885	-0.433646	32	2.7451e-11	6.4436e-10	0.41156	0.84521
17	74357126	74357598	0.0053666	0.332895	30	6.3774e-11	1.0845e-09	0.38214	0.049248
17	77865048	77865928	0.00011873	0.523652	30	2.8764e-11	2.3994e-11	0.9016	0.37795
17	81403742	81404227	0.0049482	0.517846	27	4.9929e-10	9.9995e-10	0.75635	0.2385
17	81471258	81472758	0.00032903	0.30276	44	1.2009e-12	6.6492e-11	0.57921	0.27645
17	81536742	81537103	2.3943e-06	0.208013	34	1.389e-12	4.8386e-13	0.26366	0.055643
17	83010588	83011258	0.015854	0.353917	29	1.2726e-10	3.2038e-09	0.64813	0.29421
18	5891461	5892428	0.047604	-0.300375	44	2.599e-11	9.62e-09	0.57106	0.87144
18	10032413	10033071	0.005721	-0.360714	38	1.5598e-10	1.1561e-09	0.30191	0.66263
18	12068363	12068599	0.031716	-0.318165	35	2.6991e-12	6.4093e-09	0.54135	0.85951
18	14999257	14999919	0.0023775	0.321226	38	1.4572e-10	4.8046e-10	0.52694	0.20572
18	22176906	22177394	1.22e-05	0.308171	48	1.1979e-13	2.4654e-12	0.43907	0.1309
18	33820176	33820395	0.00035317	0.453198	37	3.747e-13	7.1371e-11	0.89381	0.44062
18	33820396	33820774	7.2501e-09	0.318103	62	4.2188e-14	1.4651e-15	0.70879	0.39069
18	48575366	48576786	0.009843	0.467998	42	3.9038e-12	1.9891e-09	0.82543	0.35743
18	65749902	65750942	6.7799e-11	0.259682	68	4.5852e-14	1.3701e-17	0.32039	0.060709
18	70498560	70500016	0.002187	-0.334938	45	3.5116e-13	4.4196e-10	0.53626	0.87119
18	77087247	77087759	1.74e-05	0.308092	36	3.596e-13	3.5163e-12	0.70422	0.39613
18	78978450	78978781	0.015479	0.317171	29	9.3535e-11	3.128e-09	0.37207	0.054901
18	78979394	78979686	0.00012899	0.289684	48	4.2188e-14	2.6066e-11	0.35286	0.063176
18	78980348	78980855	2.5085e-12	0.392286	66	4.3077e-14	5.0693e-19	0.4965	0.10421
18	79546731	79548013	4.0312e-06	0.413345	57	4.2855e-14	8.1464e-13	0.65272	0.23937
19	779257	779583	0.047612	0.627496	22	1.344e-08	9.6217e-09	0.75	0.1225
19	1008999	1010064	8.8479e-19	0.494168	93	4.0523e-14	1.788e-25	0.74419	0.25002
19	1074514	1075051	4.1181e-06	-0.464473	39	8.9595e-14	8.3221e-13	0.1589	0.62338
19	1647209	1648421	0.012242	-0.652076	25	1.3329e-09	2.4739e-09	0.23857	0.89065
19	2084050	2087942	0.0066548	-0.320997	64	1.0522e-12	1.3448e-09	0.43447	0.75547
19	2291422	2291818	2.0675e-10	0.38118	53	4.5519e-14	4.178e-17	0.45331	0.072135
19	3136020	3137007	8.4043e-05	-0.422126	52	4.1966e-14	1.6984e-11	0.3583	0.78042
19	4108749	4109771	0.021796	-0.342427	40	1.1167e-12	4.4047e-09	0.52394	0.86637
19	5058467	5059435	4.7937e-05	0.437539	41	7.6605e-14	9.6874e-12	0.7289	0.29136
19	6039552	6040216	0.030444	-0.436196	31	3.8506e-11	6.1523e-09	0.47961	0.9158
19	6042014	6043294	0.00018068	-0.418045	41	5.4623e-14	3.6514e-11	0.51463	0.93268
19	6271700	6272702	0.00016891	0.411731	43	9.3925e-14	3.4135e-11	0.63171	0.21998
19	8525402	8526501	0.0014231	0.411618	36	1.5627e-12	2.8758e-10	0.52116	0.10955
19	12765847	12766552	2.9089e-05	0.734928	34	1.389e-12	5.8785e-12	0.87918	0.14425
19	15452756	15453634	1.9886e-06	0.297076	43	4.674e-14	4.0186e-13	0.6513	0.35422
19	17830058	17831600	0.0043316	0.352397	54	5.6399e-14	8.7535e-10	0.63209	0.27969
19	18169564	18170470	0.0067524	-0.425115	32	3.6063e-11	1.3646e-09	0.37824	0.80336
19	19598530	19599921	0.025119	-0.610776	27	1.4818e-09	5.0762e-09	0.22237	0.83315
19	23913004	23914495	0.0017029	0.542285	25	1.3329e-09	3.4414e-10	0.78384	0.24156
19	25844984	25848350	0.00032158	-0.271883	53	5.5622e-14	6.4986e-11	0.60797	0.87985
19	33798221	33799714	1.2513e-06	0.525593	45	4.5075e-14	2.5287e-13	0.66523	0.13963
19	34499728	34501437	0.015584	-0.369598	63	1.7719e-13	3.1493e-09	0.23132	0.60092
19	38596092	38596923	8.679e-08	0.493389	42	4.5963e-14	1.7539e-14	0.6116	0.11821
19	38771358	38772404	2.135e-08	0.484639	50	4.0856e-14	4.3144e-15	0.89367	0.40904
19	39265034	39265463	0.026263	0.463556	29	1.1487e-10	5.3073e-09	0.53961	0.076058
19	40519412	40520068	1.2229e-05	-0.312394	76	4.1966e-14	2.4714e-12	0.33391	0.6463
19	41549846	41553303	6.9625e-05	-0.370128	62	4.563e-14	1.407e-11	0.45349	0.82362
19	43534384	43536168	5.7371e-07	0.426145	83	4.563e-14	1.1594e-13	0.75245	0.3263
19	43774357	43775093	0.00066371	0.434898	47	7.383e-14	1.3413e-10	0.71583	0.28093
19	44757020	44758873	2.8116e-17	0.574868	83	4.0745e-14	5.6817e-24	0.7708	0.19593
19	45234640	45235129	0.00053651	0.419802	35	1.7877e-12	1.0842e-10	0.52063	0.10083
19	45766777	45767538	7.7188e-08	0.548299	41	4.9072e-14	1.5599e-14	0.64541	0.097106
19	46078806	46079080	5.1393e-08	0.361	47	4.6629e-14	1.0386e-14	0.41006	0.049062
19	46648721	46648964	0.025287	-0.244696	38	7.8603e-11	5.1101e-09	0.36886	0.61356
19	48443437	48443756	4.8508e-07	-0.313185	52	4.1966e-14	9.8028e-14	0.02127	0.33446
19	48443763	48444097	0.0067961	-0.355186	38	1.7824e-12	1.3734e-09	0.059383	0.41457
19	49801939	49802688	1.9366e-05	0.621864	41	5.107e-14	3.9136e-12	0.7691	0.14724
19	56507864	56508136	0.01677	0.312699	32	1.645e-10	3.3889e-09	0.39024	0.077541
19	58203883	58204874	1.6994e-11	0.46825	68	4.4853e-14	3.4342e-18	0.63963	0.17138
20	14226364	14226902	0.002864	0.309622	49	2.3259e-13	5.7877e-10	0.57505	0.26543
20	15984965	15986223	0.0017169	-0.389658	32	2.7451e-11	3.4696e-10	0.48716	0.87681
20	19974531	19975280	0.00072968	0.308435	38	1.9155e-12	1.4746e-10	0.42926	0.12082
20	19975314	19976403	0.0003382	0.435553	38	1.0758e-13	6.8346e-11	0.62619	0.19063
20	21522384	21522977	1.7646e-10	0.274168	60	4.7629e-14	3.5659e-17	0.31052	0.036348
20	22578439	22579220	1.9389e-06	0.291189	51	3.9413e-14	3.9182e-13	0.33023	0.039041
20	23035185	23035693	6.0461e-07	0.320861	56	4.0856e-14	1.2218e-13	0.41509	0.094232
20	26208334	26208838	3.8066e-12	0.230447	68	4.5186e-14	7.6925e-19	0.31439	0.083939
20	26209169	26209903	8.5009e-16	0.270866	89	4.3077e-14	1.7179e-22	0.37344	0.10257
20	26276830	26277394	0.022738	0.382654	24	1.4246e-08	4.595e-09	0.49695	0.1143
20	30922118	30922457	0.00025647	0.266314	48	4.6962e-14	5.183e-11	0.81696	0.55065
20	34559135	34559490	0.0021242	0.751638	26	6.1792e-10	4.2926e-10	0.83265	0.081009
20	37521547	37522125	0.044196	-0.222771	40	8.5665e-13	8.9313e-09	0.47143	0.6942
20	40692329	40693006	0.00015202	0.502929	35	2.4843e-12	3.0721e-11	0.75051	0.24758
20	49983497	49986353	0.014073	0.321601	45	5.1128e-12	2.844e-09	0.53602	0.21442
20	57259453	57262285	1.417e-05	0.417638	64	4.4298e-14	2.8635e-12	0.58996	0.17232
20	58839633	58840726	1.3666e-17	0.314655	88	4.2633e-14	2.7618e-24	0.84422	0.52956
20	63567461	63568801	7.5871e-07	-0.40912	57	4.2299e-14	1.5332e-13	0.42667	0.83579
21	5106539	5107176	0.0012427	-0.676416	28	1.331e-10	2.5112e-10	0.050128	0.72654
21	5107575	5108327	0.0056723	-0.649925	26	7.7879e-10	1.1463e-09	0.13164	0.78156
21	18244809	18245706	5.2864e-10	0.220885	79	4.2522e-14	1.0683e-16	0.25722	0.036336
21	32335307	32336116	0.00020778	0.479859	28	1.331e-10	4.199e-11	0.93259	0.45273
21	33033495	33034145	8.3647e-05	0.51402	32	9.0818e-12	1.6904e-11	0.76637	0.25235
21	38497359	38498859	0.0095008	-0.397472	28	7.9935e-10	1.92e-09	0.3525	0.74998
21	42530557	42531418	0.012575	0.429843	32	1.7364e-11	2.5412e-09	0.91508	0.48524
21	42534502	42535599	0.011886	-0.544437	25	1.3329e-09	2.4021e-09	0.26159	0.80602
21	46036357	46036852	0.028719	0.387875	26	7.7879e-10	5.8036e-09	0.71734	0.32946
21	46051282	46052465	0.007755	0.395898	33	7.7815e-10	1.5672e-09	0.67325	0.27735
21	46082863	46084164	0.010539	0.318898	52	4.2422e-12	2.1299e-09	0.723	0.4041
22	17776978	17778128	0.034538	-0.575622	30	1.2662e-10	6.9797e-09	0.24498	0.82061
22	19723378	19723840	0.030428	-0.481089	26	6.1792e-10	6.1489e-09	0.26465	0.74574
22	19723856	19724260	0.007928	-0.384775	32	1.2004e-11	1.6021e-09	0.31771	0.70248
22	19799419	19800067	0.031453	0.283706	27	9.6234e-10	6.3562e-09	0.71611	0.4324
22	19958607	19959985	0.024186	0.429662	46	4.1266e-12	4.8877e-09	0.68565	0.25599
22	23520521	23521404	0.0010885	0.496898	31	5.622e-11	2.1996e-10	0.65259	0.15569
22	44181767	44182901	0.007454	-0.587263	30	3.5142e-11	1.5063e-09	0.12082	0.70808
22	48536200	48537087	0.0014091	0.251535	41	6.0119e-13	2.8475e-10	0.75487	0.50334
22	49051905	49052624	3.4287e-05	-0.415015	39	1.7963e-13	6.9289e-12	0.35642	0.77144
22	49925116	49926419	0.0023463	-0.330346	37	1.1751e-11	4.7415e-10	0.54563	0.87598
22	50697192	50698319	0.0032956	0.436539	31	2.389e-11	6.6599e-10	0.63594	0.19941
22	50720020	50720992	0.00035095	0.417834	34	2.9767e-11	7.0921e-11	0.80532	0.38749
KI270713.1	28770	29255	0.049135	0.328566	33	7.5992e-11	9.9294e-09	0.67061	0.34205
KI270713.1	30916	32073	2.7535e-16	0.408363	87	4.3965e-14	5.5645e-23	0.58509	0.17672
X	630692	631966	4.1197e-06	0.22362	49	7.4829e-14	8.3253e-13	0.27839	0.054765
X	2484218	2485431	1.4836e-05	0.523325	39	8.9595e-14	2.9982e-12	0.70707	0.18375
X	11757556	11758080	0.00062872	0.225579	62	4.3854e-14	1.2705e-10	0.58051	0.35494
X	17374789	17375328	0.01221	0.262513	47	2.4492e-13	2.4674e-09	0.52811	0.2656
X	17375397	17376012	0.00058516	0.235155	63	4.1522e-14	1.1825e-10	0.52511	0.28996
X	17376681	17377539	0.0028044	0.318777	54	4.2077e-14	5.6673e-10	0.59193	0.27316
X	18353994	18354494	1.9045e-05	0.365167	47	4.6629e-14	3.8488e-12	0.64716	0.282
X	18354514	18354798	0.0047419	0.274622	42	6.5542e-11	9.5827e-10	0.55422	0.2796
X	23334374	23334644	0.0016491	0.215752	39	5.6211e-13	3.3325e-10	0.459	0.24325
X	23783073	23783606	1.6878e-05	0.409592	43	4.4298e-14	3.4108e-12	0.67088	0.26129
X	31266566	31267012	2.8547e-09	0.264969	53	4.4076e-14	5.769e-16	0.41325	0.14828
X	34656605	34657021	0.0071167	0.300889	31	6.7856e-11	1.4382e-09	0.65265	0.35176
X	38219610	38220748	0.010416	0.222977	51	2.1455e-11	2.105e-09	0.58529	0.36231
X	40175279	40175811	1.8847e-07	0.284327	59	4.13e-14	3.8086e-14	0.32123	0.036899
X	40176126	40177015	3.3544e-18	0.342878	89	4.6407e-14	6.7787e-25	0.40985	0.066971
X	40581099	40581588	0.0044868	0.248841	44	7.5562e-13	9.0671e-10	0.42233	0.17349
X	41921862	41923131	0.012206	0.259607	52	2.679e-13	2.4667e-09	0.48876	0.22916
X	41923132	41923371	2.4772e-07	0.387068	46	4.6851e-14	5.006e-14	0.59643	0.20936
X	41923379	41923693	0.002034	0.304791	46	4.7629e-14	4.1104e-10	0.56214	0.25735
X	46574180	46574542	0.00128	0.360234	44	4.4409e-14	2.5867e-10	0.69251	0.33227
X	46574818	46575234	4.9349e-12	0.392766	67	4.1411e-14	9.9727e-19	0.71036	0.31759
X	47482488	47484928	7.5872e-20	0.428486	112	4.0856e-14	1.5333e-26	0.71348	0.28499
X	47649271	47650647	0.00076398	0.334393	41	7.7582e-13	1.5439e-10	0.79312	0.45873
X	48737039	48737937	0.011462	-0.297065	48	1.5801e-12	2.3163e-09	0.19816	0.49523
X	49080030	49080599	0.016045	0.219112	29	2.8629e-10	3.2425e-09	0.48173	0.26262
X	49166121	49167282	7.5017e-10	0.318816	58	4.13e-14	1.516e-16	0.63834	0.31953
X	49171340	49172912	4.5418e-21	0.532144	86	4.0079e-14	9.1782e-28	0.74376	0.21161
X	49922755	49923106	0.01621	0.353636	33	6.9772e-11	3.2757e-09	0.64102	0.28739
X	54044031	54044445	0.005377	-0.291129	41	5.6166e-13	1.0866e-09	0.22126	0.51239
X	54495224	54495715	2.8283e-07	-0.379733	60	4.1411e-14	5.7156e-14	0.17564	0.55537
X	54495749	54496102	0.015722	-0.38626	35	2.4843e-12	3.1772e-09	0.1628	0.54906
X	56767172	56767576	0.016032	-0.259221	29	5.2072e-10	3.2398e-09	0.2887	0.54792
X	56772978	56773978	4.3411e-07	-0.309336	45	4.1522e-14	8.7726e-14	0.29035	0.59969
X	56778710	56779397	0.0069676	-0.243194	29	1.5607e-10	1.408e-09	0.29518	0.53837
X	59322430	59324493	0.0027315	-0.387369	42	2.8205e-11	5.5199e-10	0.41566	0.80303
X	64204162	64206016	6.6909e-16	0.336613	109	3.8747e-14	1.3521e-22	0.66913	0.33252
X	68686251	68687122	1.781e-05	0.320388	54	6.0729e-14	3.599e-12	0.59943	0.27904
X	73003436	73003915	0.0034615	0.242854	46	3.4395e-13	6.9952e-10	0.6086	0.36574
X	91434379	91435100	0.011481	0.23785	38	2.0459e-10	2.3202e-09	0.37933	0.14148
X	102516452	102516901	0.003689	0.339165	36	1.5852e-10	7.4549e-10	0.67124	0.33208
X	102650917	102651609	0.0028317	-0.2113	49	4.5841e-13	5.7225e-10	0.21843	0.42973
X	102745817	102746651	1.1405e-10	0.391831	71	4.5852e-14	2.3047e-17	0.62917	0.23734
X	108735134	108736064	6.8341e-13	0.349093	83	4.6296e-14	1.3811e-19	0.61908	0.26998
X	110316966	110317993	0.014404	0.238631	58	5.4845e-14	2.9109e-09	0.52349	0.28486
X	112840424	112841642	3.8877e-09	0.33212	69	4.0967e-14	7.8564e-16	0.48759	0.15548
X	115877275	115877682	9.4079e-06	0.276704	43	4.452e-14	1.9012e-12	0.72384	0.44714
X	118495742	118496910	2.2463e-17	0.293437	120	4.5741e-14	4.5394e-24	0.61281	0.31937
X	119273310	119273533	0.029718	0.35911	26	1.258e-08	6.0055e-09	0.6543	0.29519
X	120310910	120311564	0.0030483	0.276745	38	2.2178e-12	6.1601e-10	0.67096	0.39422
X	126165736	126166134	0.012921	0.305079	39	5.3614e-11	2.6111e-09	0.70401	0.39893
X	126166200	126166695	0.0074155	0.340199	30	2.8764e-11	1.4986e-09	0.73942	0.39922
X	131081797	131083183	0.0029865	0.392836	41	2.065e-13	6.0354e-10	0.71341	0.32058
X	136496633	136497507	2.3745e-20	-0.353141	96	3.8858e-14	4.7986e-27	0.10426	0.4574
X	137033045	137033961	6.0415e-05	0.302194	50	4.4076e-14	1.2209e-11	0.49926	0.19707
X	139931997	139932754	1.9784e-20	0.278194	107	4.6185e-14	3.9981e-27	0.50642	0.22822
X	140503702	140504076	0.019188	0.217061	53	2.9188e-13	3.8777e-09	0.56663	0.34957
X	149937440	149938775	0.0024188	0.347196	42	4.4267e-12	4.8881e-10	0.60601	0.25881
X	150693122	150693707	0.00013624	0.236813	51	9.5035e-14	2.7531e-11	0.64998	0.41316
X	150898964	150899883	0.0053695	0.331832	49	3.1294e-12	1.0851e-09	0.6332	0.30137
X	153830157	153830782	4.012e-09	0.419496	64	4.563e-14	8.1076e-16	0.63733	0.21783
X	153830792	153831751	0.0015602	0.418942	37	8.7116e-12	3.153e-10	0.65991	0.24097
X	154341063	154342148	1.0263e-07	0.269312	62	4.5519e-14	2.0739e-14	0.4912	0.22189

## Sheet: SupplTable3
Supplementary Table 3. Functional analysis results from g:Profiler.
source	term_name	term_id	highlighted	adjusted_p_value	negative_log10_of_adjusted_p_value	term_size	query_size	intersection_size	effective_domain_size	intersections
GO:MF	DNA-binding transcription factor activity, RNA polymerase II-specific	GO:0000981	FALSE	4.65004e-07	6.33254	1351	360	57	20212	ENSG00000007866,ENSG00000020633,ENSG00000066827,ENSG00000069011,ENSG00000071564,ENSG00000072310,ENSG00000078399,ENSG00000087903,ENSG00000102935,ENSG00000105717,ENSG00000105996,ENSG00000105997,ENSG00000106004,ENSG00000106006,ENSG00000106571,ENSG00000106852,ENSG00000118689,ENSG00000119042,ENSG00000120093,ENSG00000120094,ENSG00000121068,ENSG00000124216,ENSG00000126767,ENSG00000129514,ENSG00000134595…
GO:MF	cis-regulatory region sequence-specific DNA binding	GO:0000987	FALSE	1.23907e-06	5.9069	1203	360	52	20212	ENSG00000007866,ENSG00000020633,ENSG00000066827,ENSG00000069011,ENSG00000071564,ENSG00000072310,ENSG00000078399,ENSG00000087903,ENSG00000102935,ENSG00000105717,ENSG00000105996,ENSG00000105997,ENSG00000106004,ENSG00000106006,ENSG00000106571,ENSG00000118689,ENSG00000119042,ENSG00000120093,ENSG00000120094,ENSG00000121068,ENSG00000124216,ENSG00000126767,ENSG00000129514,ENSG00000134595,ENSG00000140262…
GO:MF	sequence-specific double-stranded DNA binding	GO:1990837	FALSE	1.28807e-06	5.89006	1541	360	61	20212	ENSG00000007866,ENSG00000020633,ENSG00000066827,ENSG00000069011,ENSG00000071564,ENSG00000072310,ENSG00000078399,ENSG00000087903,ENSG00000102935,ENSG00000105717,ENSG00000105996,ENSG00000105997,ENSG00000106004,ENSG00000106006,ENSG00000106571,ENSG00000106852,ENSG00000118689,ENSG00000119042,ENSG00000120093,ENSG00000120094,ENSG00000121068,ENSG00000124216,ENSG00000126767,ENSG00000129514,ENSG00000134595…
GO:MF	DNA-binding transcription factor activity	GO:0003700	FALSE	1.76122e-06	5.75419	1439	360	58	20212	ENSG00000007866,ENSG00000020633,ENSG00000066827,ENSG00000069011,ENSG00000071564,ENSG00000072310,ENSG00000078399,ENSG00000087903,ENSG00000102935,ENSG00000105717,ENSG00000105996,ENSG00000105997,ENSG00000106004,ENSG00000106006,ENSG00000106571,ENSG00000106852,ENSG00000118689,ENSG00000119042,ENSG00000120093,ENSG00000120094,ENSG00000121068,ENSG00000124216,ENSG00000126767,ENSG00000129514,ENSG00000134595…
GO:MF	transcription regulator activity	GO:0140110	FALSE	1.86842e-06	5.72853	1952	360	71	20212	ENSG00000007866,ENSG00000020633,ENSG00000066827,ENSG00000069011,ENSG00000069399,ENSG00000071564,ENSG00000072310,ENSG00000078399,ENSG00000087903,ENSG00000102935,ENSG00000105717,ENSG00000105996,ENSG00000105997,ENSG00000106004,ENSG00000106006,ENSG00000106571,ENSG00000106785,ENSG00000106852,ENSG00000118689,ENSG00000119042,ENSG00000120093,ENSG00000120094,ENSG00000121068,ENSG00000124216,ENSG00000126767…
GO:MF	transcription cis-regulatory region binding	GO:0000976	FALSE	1.89624e-06	5.72211	1480	360	59	20212	ENSG00000007866,ENSG00000020633,ENSG00000066827,ENSG00000069011,ENSG00000071564,ENSG00000072310,ENSG00000078399,ENSG00000087903,ENSG00000102935,ENSG00000105717,ENSG00000105996,ENSG00000105997,ENSG00000106004,ENSG00000106006,ENSG00000106571,ENSG00000106852,ENSG00000118689,ENSG00000119042,ENSG00000120093,ENSG00000120094,ENSG00000121068,ENSG00000124216,ENSG00000126767,ENSG00000129514,ENSG00000134595…
GO:MF	transcription regulatory region nucleic acid binding	GO:0001067	FALSE	1.99307e-06	5.70048	1482	360	59	20212	ENSG00000007866,ENSG00000020633,ENSG00000066827,ENSG00000069011,ENSG00000071564,ENSG00000072310,ENSG00000078399,ENSG00000087903,ENSG00000102935,ENSG00000105717,ENSG00000105996,ENSG00000105997,ENSG00000106004,ENSG00000106006,ENSG00000106571,ENSG00000106852,ENSG00000118689,ENSG00000119042,ENSG00000120093,ENSG00000120094,ENSG00000121068,ENSG00000124216,ENSG00000126767,ENSG00000129514,ENSG00000134595…
GO:MF	RNA polymerase II transcription regulatory region sequence-specific DNA binding	GO:0000977	FALSE	2.90842e-06	5.53634	1383	360	56	20212	ENSG00000007866,ENSG00000020633,ENSG00000066827,ENSG00000069011,ENSG00000071564,ENSG00000072310,ENSG00000078399,ENSG00000087903,ENSG00000102935,ENSG00000105717,ENSG00000105996,ENSG00000105997,ENSG00000106004,ENSG00000106006,ENSG00000106571,ENSG00000106852,ENSG00000118689,ENSG00000119042,ENSG00000120093,ENSG00000120094,ENSG00000121068,ENSG00000124216,ENSG00000126767,ENSG00000129514,ENSG00000134595…
GO:MF	sequence-specific DNA binding	GO:0043565	FALSE	2.99537e-06	5.52355	1654	360	63	20212	ENSG00000007866,ENSG00000020633,ENSG00000066827,ENSG00000069011,ENSG00000071564,ENSG00000072310,ENSG00000078399,ENSG00000087903,ENSG00000102935,ENSG00000105717,ENSG00000105996,ENSG00000105997,ENSG00000106004,ENSG00000106006,ENSG00000106571,ENSG00000106852,ENSG00000118689,ENSG00000119042,ENSG00000120093,ENSG00000120094,ENSG00000121068,ENSG00000124216,ENSG00000126767,ENSG00000129514,ENSG00000134595…
GO:MF	RNA polymerase II cis-regulatory region sequence-specific DNA binding	GO:0000978	FALSE	4.98667e-06	5.30219	1180	360	50	20212	ENSG00000007866,ENSG00000020633,ENSG00000066827,ENSG00000069011,ENSG00000071564,ENSG00000072310,ENSG00000078399,ENSG00000087903,ENSG00000102935,ENSG00000105717,ENSG00000105996,ENSG00000105997,ENSG00000106004,ENSG00000106006,ENSG00000106571,ENSG00000118689,ENSG00000119042,ENSG00000120093,ENSG00000120094,ENSG00000121068,ENSG00000124216,ENSG00000126767,ENSG00000129514,ENSG00000134595,ENSG00000140262…
GO:MF	GTPase regulator activity	GO:0030695	TRUE	9.18169e-06	5.03708	492	360	29	20212	ENSG00000023892,ENSG00000038382,ENSG00000084070,ENSG00000095370,ENSG00000100599,ENSG00000102302,ENSG00000104728,ENSG00000105122,ENSG00000105339,ENSG00000105808,ENSG00000107263,ENSG00000107863,ENSG00000110237,ENSG00000111348,ENSG00000125637,ENSG00000126217,ENSG00000128805,ENSG00000130052,ENSG00000132669,ENSG00000135439,ENSG00000136002,ENSG00000138835,ENSG00000147251,ENSG00000147256,ENSG00000159314…
GO:MF	nucleoside-triphosphatase regulator activity	GO:0060589	FALSE	9.18169e-06	5.03708	492	360	29	20212	ENSG00000023892,ENSG00000038382,ENSG00000084070,ENSG00000095370,ENSG00000100599,ENSG00000102302,ENSG00000104728,ENSG00000105122,ENSG00000105339,ENSG00000105808,ENSG00000107263,ENSG00000107863,ENSG00000110237,ENSG00000111348,ENSG00000125637,ENSG00000126217,ENSG00000128805,ENSG00000130052,ENSG00000132669,ENSG00000135439,ENSG00000136002,ENSG00000138835,ENSG00000147251,ENSG00000147256,ENSG00000159314…
GO:MF	double-stranded DNA binding	GO:0003690	FALSE	1.21976e-05	4.91372	1637	360	61	20212	ENSG00000007866,ENSG00000020633,ENSG00000066827,ENSG00000069011,ENSG00000071564,ENSG00000072310,ENSG00000078399,ENSG00000087903,ENSG00000102935,ENSG00000105717,ENSG00000105996,ENSG00000105997,ENSG00000106004,ENSG00000106006,ENSG00000106571,ENSG00000106852,ENSG00000118689,ENSG00000119042,ENSG00000120093,ENSG00000120094,ENSG00000121068,ENSG00000124216,ENSG00000126767,ENSG00000129514,ENSG00000134595…
GO:MF	calcium ion binding	GO:0005509	TRUE	4.74769e-05	4.32352	726	360	35	20212	ENSG00000010327,ENSG00000058866,ENSG00000081138,ENSG00000081853,ENSG00000083857,ENSG00000110047,ENSG00000115705,ENSG00000120327,ENSG00000138829,ENSG00000162618,ENSG00000169851,ENSG00000183496,ENSG00000184164,ENSG00000204956,ENSG00000240184,ENSG00000240764,ENSG00000242419,ENSG00000250349,ENSG00000253159,ENSG00000253305,ENSG00000253485,ENSG00000253537,ENSG00000253731,ENSG00000253767,ENSG00000253846…
GO:MF	DNA-binding transcription activator activity, RNA polymerase II-specific	GO:0001228	FALSE	0.000671437	3.17299	473	360	25	20212	ENSG00000066827,ENSG00000069011,ENSG00000071564,ENSG00000072310,ENSG00000078399,ENSG00000087903,ENSG00000106004,ENSG00000118689,ENSG00000119042,ENSG00000120093,ENSG00000120094,ENSG00000126767,ENSG00000129514,ENSG00000140262,ENSG00000151650,ENSG00000151702,ENSG00000157554,ENSG00000163132,ENSG00000177045,ENSG00000182968,ENSG00000184937,ENSG00000185960,ENSG00000196092,ENSG00000198807,ENSG00000251493
GO:MF	DNA-binding transcription activator activity	GO:0001216	FALSE	0.000841868	3.07476	479	360	25	20212	ENSG00000066827,ENSG00000069011,ENSG00000071564,ENSG00000072310,ENSG00000078399,ENSG00000087903,ENSG00000106004,ENSG00000118689,ENSG00000119042,ENSG00000120093,ENSG00000120094,ENSG00000126767,ENSG00000129514,ENSG00000140262,ENSG00000151650,ENSG00000151702,ENSG00000157554,ENSG00000163132,ENSG00000177045,ENSG00000182968,ENSG00000184937,ENSG00000185960,ENSG00000196092,ENSG00000198807,ENSG00000251493
GO:MF	DNA binding	GO:0003677	FALSE	0.00249076	2.60367	2532	360	75	20212	ENSG00000005302,ENSG00000007866,ENSG00000008083,ENSG00000020633,ENSG00000066827,ENSG00000069011,ENSG00000071564,ENSG00000072310,ENSG00000076248,ENSG00000078399,ENSG00000087903,ENSG00000102935,ENSG00000105717,ENSG00000105996,ENSG00000105997,ENSG00000106004,ENSG00000106006,ENSG00000106571,ENSG00000106852,ENSG00000118689,ENSG00000119042,ENSG00000119403,ENSG00000120093,ENSG00000120094,ENSG00000121068…
GO:MF	guanyl-nucleotide exchange factor activity	GO:0005085	FALSE	0.00843038	2.07415	231	360	15	20212	ENSG00000023892,ENSG00000038382,ENSG00000095370,ENSG00000100599,ENSG00000102302,ENSG00000104728,ENSG00000105339,ENSG00000107263,ENSG00000110237,ENSG00000125637,ENSG00000126217,ENSG00000132669,ENSG00000136002,ENSG00000147251,ENSG00000274523
GO:MF	GTPase activator activity	GO:0005096	FALSE	0.014386	1.84206	271	360	16	20212	ENSG00000084070,ENSG00000100599,ENSG00000105122,ENSG00000105808,ENSG00000107863,ENSG00000111348,ENSG00000128805,ENSG00000130052,ENSG00000132669,ENSG00000135439,ENSG00000138835,ENSG00000147256,ENSG00000159314,ENSG00000170667,ENSG00000180448,ENSG00000186517
GO:MF	kinase binding	GO:0019900	FALSE	0.0401371	1.39645	790	360	30	20212	ENSG00000053918,ENSG00000067606,ENSG00000071564,ENSG00000072310,ENSG00000100721,ENSG00000103126,ENSG00000105647,ENSG00000112679,ENSG00000118689,ENSG00000122966,ENSG00000124216,ENSG00000125207,ENSG00000133816,ENSG00000135439,ENSG00000141448,ENSG00000150594,ENSG00000151718,ENSG00000152969,ENSG00000156508,ENSG00000169071,ENSG00000172915,ENSG00000182150,ENSG00000184304,ENSG00000185532,ENSG00000185950…
GO:MF	enzyme binding	GO:0019899	FALSE	0.0412013	1.38509	2103	360	61	20212	ENSG00000053918,ENSG00000064012,ENSG00000067606,ENSG00000069399,ENSG00000071564,ENSG00000072310,ENSG00000078399,ENSG00000100599,ENSG00000100721,ENSG00000101460,ENSG00000102302,ENSG00000103126,ENSG00000104783,ENSG00000105639,ENSG00000105647,ENSG00000106571,ENSG00000110047,ENSG00000111348,ENSG00000112679,ENSG00000118689,ENSG00000119042,ENSG00000121068,ENSG00000122966,ENSG00000124216,ENSG00000125207…
GO:MF	glutamate receptor activity	GO:0008066	FALSE	0.0471865	1.32618	27	360	5	20212	ENSG00000105464,ENSG00000113262,ENSG00000116032,ENSG00000120251,ENSG00000164418
GO:MF	phosphatidylinositol 3-kinase activator activity	GO:0141038	FALSE	0.0498575	1.30227	6	360	3	20212	ENSG00000135439,ENSG00000184304,ENSG00000185950
GO:BP	anatomical structure development	GO:0048856	TRUE	6.47595e-20	19.1887	5899	343	183	21031	ENSG00000007047,ENSG00000007866,ENSG00000008083,ENSG00000010327,ENSG00000012779,ENSG00000020633,ENSG00000038382,ENSG00000053438,ENSG00000053918,ENSG00000058866,ENSG00000061455,ENSG00000064012,ENSG00000066827,ENSG00000067606,ENSG00000069011,ENSG00000069399,ENSG00000071564,ENSG00000072310,ENSG00000076248,ENSG00000078328,ENSG00000078399,ENSG00000081138,ENSG00000081853,ENSG00000083857,ENSG00000087460…
GO:BP	multicellular organism development	GO:0007275	FALSE	2.25159e-19	18.6475	4643	343	157	21031	ENSG00000007047,ENSG00000007866,ENSG00000008083,ENSG00000010327,ENSG00000012779,ENSG00000020633,ENSG00000038382,ENSG00000053438,ENSG00000053918,ENSG00000058866,ENSG00000061455,ENSG00000064012,ENSG00000066827,ENSG00000067606,ENSG00000069011,ENSG00000069399,ENSG00000071564,ENSG00000072310,ENSG00000076248,ENSG00000078328,ENSG00000078399,ENSG00000081853,ENSG00000083857,ENSG00000087460,ENSG00000101144…
GO:BP	system development	GO:0048731	FALSE	5.88441e-19	18.2303	3973	343	142	21031	ENSG00000007047,ENSG00000007866,ENSG00000008083,ENSG00000010327,ENSG00000012779,ENSG00000020633,ENSG00000038382,ENSG00000053438,ENSG00000053918,ENSG00000058866,ENSG00000061455,ENSG00000064012,ENSG00000067606,ENSG00000069011,ENSG00000069399,ENSG00000071564,ENSG00000072310,ENSG00000076248,ENSG00000078328,ENSG00000078399,ENSG00000081853,ENSG00000083857,ENSG00000087460,ENSG00000101144,ENSG00000102935…
GO:BP	developmental process	GO:0032502	FALSE	1.99082e-17	16.701	6453	343	188	21031	ENSG00000007047,ENSG00000007866,ENSG00000008083,ENSG00000010327,ENSG00000012779,ENSG00000020633,ENSG00000038382,ENSG00000053438,ENSG00000053918,ENSG00000058866,ENSG00000061455,ENSG00000064012,ENSG00000066827,ENSG00000067606,ENSG00000069011,ENSG00000069399,ENSG00000071564,ENSG00000072310,ENSG00000076248,ENSG00000078328,ENSG00000078399,ENSG00000081138,ENSG00000081853,ENSG00000083857,ENSG00000087460…
GO:BP	homophilic cell adhesion via plasma membrane adhesion molecules	GO:0007156	FALSE	8.84067e-15	14.0535	168	343	26	21031	ENSG00000081138,ENSG00000081853,ENSG00000083857,ENSG00000120327,ENSG00000169851,ENSG00000204956,ENSG00000240184,ENSG00000240764,ENSG00000242419,ENSG00000253159,ENSG00000253305,ENSG00000253485,ENSG00000253537,ENSG00000253731,ENSG00000253767,ENSG00000253846,ENSG00000253873,ENSG00000253910,ENSG00000253953,ENSG00000254122,ENSG00000254221,ENSG00000254245,ENSG00000261934,ENSG00000262209,ENSG00000262576…
GO:BP	nervous system development	GO:0007399	TRUE	1.98077e-14	13.7032	2531	343	100	21031	ENSG00000007047,ENSG00000007866,ENSG00000008083,ENSG00000020633,ENSG00000038382,ENSG00000053438,ENSG00000053918,ENSG00000058866,ENSG00000061455,ENSG00000067606,ENSG00000069011,ENSG00000071564,ENSG00000078328,ENSG00000081853,ENSG00000101144,ENSG00000102935,ENSG00000104728,ENSG00000105464,ENSG00000105717,ENSG00000105996,ENSG00000105997,ENSG00000106571,ENSG00000106852,ENSG00000107263,ENSG00000110047…
GO:BP	multicellular organismal process	GO:0032501	FALSE	9.58422e-14	13.0184	7669	343	201	21031	ENSG00000007047,ENSG00000007129,ENSG00000007866,ENSG00000008083,ENSG00000010327,ENSG00000012779,ENSG00000020633,ENSG00000038382,ENSG00000053438,ENSG00000053918,ENSG00000058453,ENSG00000058866,ENSG00000061455,ENSG00000064012,ENSG00000066827,ENSG00000067606,ENSG00000069011,ENSG00000069399,ENSG00000071564,ENSG00000072310,ENSG00000076248,ENSG00000077420,ENSG00000078328,ENSG00000078399,ENSG00000081853…
GO:BP	cell-cell adhesion via plasma-membrane adhesion molecules	GO:0098742	FALSE	6.20848e-12	11.207	280	343	29	21031	ENSG00000081138,ENSG00000081853,ENSG00000083857,ENSG00000120327,ENSG00000156687,ENSG00000169851,ENSG00000197971,ENSG00000204956,ENSG00000205076,ENSG00000240184,ENSG00000240764,ENSG00000242419,ENSG00000253159,ENSG00000253305,ENSG00000253485,ENSG00000253537,ENSG00000253731,ENSG00000253767,ENSG00000253846,ENSG00000253873,ENSG00000253910,ENSG00000253953,ENSG00000254122,ENSG00000254221,ENSG00000254245…
GO:BP	cell adhesion	GO:0007155	FALSE	9.3029e-12	11.0314	1512	343	69	21031	ENSG00000010327,ENSG00000012779,ENSG00000020633,ENSG00000067606,ENSG00000072786,ENSG00000077420,ENSG00000081138,ENSG00000081853,ENSG00000083857,ENSG00000087460,ENSG00000101144,ENSG00000101955,ENSG00000103496,ENSG00000105122,ENSG00000105639,ENSG00000105647,ENSG00000106571,ENSG00000107263,ENSG00000111799,ENSG00000112679,ENSG00000118689,ENSG00000120327,ENSG00000129514,ENSG00000131697,ENSG00000132669…
GO:BP	anatomical structure morphogenesis	GO:0009653	FALSE	6.84066e-11	10.1649	2684	343	96	21031	ENSG00000010327,ENSG00000012779,ENSG00000038382,ENSG00000053918,ENSG00000064012,ENSG00000067606,ENSG00000069011,ENSG00000069399,ENSG00000078399,ENSG00000081138,ENSG00000083857,ENSG00000087460,ENSG00000087903,ENSG00000101144,ENSG00000102098,ENSG00000102302,ENSG00000103067,ENSG00000103126,ENSG00000105717,ENSG00000105996,ENSG00000105997,ENSG00000106004,ENSG00000106571,ENSG00000110047,ENSG00000110057…
GO:BP	cell-cell adhesion	GO:0098609	FALSE	4.64856e-10	9.33268	946	343	50	21031	ENSG00000012779,ENSG00000020633,ENSG00000067606,ENSG00000072786,ENSG00000081138,ENSG00000081853,ENSG00000083857,ENSG00000087460,ENSG00000101144,ENSG00000105122,ENSG00000105639,ENSG00000106571,ENSG00000107263,ENSG00000112679,ENSG00000118689,ENSG00000120327,ENSG00000129514,ENSG00000131697,ENSG00000147027,ENSG00000153310,ENSG00000156687,ENSG00000162711,ENSG00000169851,ENSG00000183230,ENSG00000185532…
GO:BP	regulation of biological process	GO:0050789	FALSE	8.36291e-09	8.07764	12287	343	261	21031	ENSG00000005302,ENSG00000007047,ENSG00000007866,ENSG00000008083,ENSG00000010327,ENSG00000012779,ENSG00000020633,ENSG00000023892,ENSG00000032389,ENSG00000038382,ENSG00000053438,ENSG00000053918,ENSG00000058453,ENSG00000058866,ENSG00000060558,ENSG00000061455,ENSG00000063601,ENSG00000064012,ENSG00000066827,ENSG00000067606,ENSG00000068028,ENSG00000069011,ENSG00000069399,ENSG00000069424,ENSG00000071564…
GO:BP	negative regulation of DNA-templated transcription	GO:0045892	FALSE	1.51328e-08	7.82008	1333	343	58	21031	ENSG00000008083,ENSG00000020633,ENSG00000061455,ENSG00000069011,ENSG00000069399,ENSG00000071564,ENSG00000072310,ENSG00000101144,ENSG00000102098,ENSG00000102935,ENSG00000103126,ENSG00000105996,ENSG00000106571,ENSG00000112559,ENSG00000112679,ENSG00000118689,ENSG00000119042,ENSG00000119403,ENSG00000120093,ENSG00000121068,ENSG00000124216,ENSG00000129514,ENSG00000134595,ENSG00000140332,ENSG00000141448…
GO:BP	negative regulation of RNA biosynthetic process	GO:1902679	FALSE	2.30419e-08	7.63748	1347	343	58	21031	ENSG00000008083,ENSG00000020633,ENSG00000061455,ENSG00000069011,ENSG00000069399,ENSG00000071564,ENSG00000072310,ENSG00000101144,ENSG00000102098,ENSG00000102935,ENSG00000103126,ENSG00000105996,ENSG00000106571,ENSG00000112559,ENSG00000112679,ENSG00000118689,ENSG00000119042,ENSG00000119403,ENSG00000120093,ENSG00000121068,ENSG00000124216,ENSG00000129514,ENSG00000134595,ENSG00000140332,ENSG00000141448…
GO:BP	regulation of transcription by RNA polymerase II	GO:0006357	FALSE	3.23949e-08	7.48952	2567	343	87	21031	ENSG00000007866,ENSG00000008083,ENSG00000020633,ENSG00000061455,ENSG00000066827,ENSG00000069011,ENSG00000069399,ENSG00000071564,ENSG00000072310,ENSG00000078399,ENSG00000087903,ENSG00000101144,ENSG00000102241,ENSG00000102935,ENSG00000105647,ENSG00000105717,ENSG00000105996,ENSG00000105997,ENSG00000106004,ENSG00000106006,ENSG00000106571,ENSG00000106852,ENSG00000108557,ENSG00000112559,ENSG00000112679…
GO:BP	regulation of DNA-templated transcription	GO:0006355	FALSE	3.31037e-08	7.48012	3446	343	106	21031	ENSG00000005302,ENSG00000007866,ENSG00000008083,ENSG00000020633,ENSG00000061455,ENSG00000066827,ENSG00000067606,ENSG00000069011,ENSG00000069399,ENSG00000071564,ENSG00000072310,ENSG00000078399,ENSG00000087903,ENSG00000101144,ENSG00000102098,ENSG00000102241,ENSG00000102935,ENSG00000103126,ENSG00000105647,ENSG00000105717,ENSG00000105996,ENSG00000105997,ENSG00000106004,ENSG00000106006,ENSG00000106571…
GO:BP	regulation of RNA biosynthetic process	GO:2001141	FALSE	4.56375e-08	7.34068	3464	343	106	21031	ENSG00000005302,ENSG00000007866,ENSG00000008083,ENSG00000020633,ENSG00000061455,ENSG00000066827,ENSG00000067606,ENSG00000069011,ENSG00000069399,ENSG00000071564,ENSG00000072310,ENSG00000078399,ENSG00000087903,ENSG00000101144,ENSG00000102098,ENSG00000102241,ENSG00000102935,ENSG00000103126,ENSG00000105647,ENSG00000105717,ENSG00000105996,ENSG00000105997,ENSG00000106004,ENSG00000106006,ENSG00000106571…
GO:BP	transcription by RNA polymerase II	GO:0006366	FALSE	6.49542e-08	7.18739	2691	343	89	21031	ENSG00000007866,ENSG00000008083,ENSG00000020633,ENSG00000061455,ENSG00000066827,ENSG00000069011,ENSG00000069399,ENSG00000071564,ENSG00000072310,ENSG00000078399,ENSG00000087903,ENSG00000101144,ENSG00000102241,ENSG00000102935,ENSG00000103126,ENSG00000105647,ENSG00000105717,ENSG00000105996,ENSG00000105997,ENSG00000106004,ENSG00000106006,ENSG00000106571,ENSG00000106852,ENSG00000108557,ENSG00000112559…
GO:BP	regulation of RNA metabolic process	GO:0051252	FALSE	1.21768e-07	6.91447	3763	343	111	21031	ENSG00000005302,ENSG00000007866,ENSG00000008083,ENSG00000020633,ENSG00000061455,ENSG00000066827,ENSG00000067606,ENSG00000069011,ENSG00000069399,ENSG00000071564,ENSG00000072310,ENSG00000078328,ENSG00000078399,ENSG00000087903,ENSG00000101144,ENSG00000102098,ENSG00000102241,ENSG00000102935,ENSG00000103067,ENSG00000103126,ENSG00000105647,ENSG00000105717,ENSG00000105996,ENSG00000105997,ENSG00000106004…
GO:BP	animal organ morphogenesis	GO:0009887	FALSE	1.50253e-07	6.82318	1035	343	48	21031	ENSG00000053918,ENSG00000078399,ENSG00000083857,ENSG00000101144,ENSG00000102302,ENSG00000103067,ENSG00000105717,ENSG00000105996,ENSG00000105997,ENSG00000106004,ENSG00000106571,ENSG00000112320,ENSG00000112559,ENSG00000118689,ENSG00000119042,ENSG00000120093,ENSG00000120094,ENSG00000121068,ENSG00000124216,ENSG00000126934,ENSG00000129514,ENSG00000133816,ENSG00000137834,ENSG00000138829,ENSG00000140332…
GO:BP	biological regulation	GO:0065007	FALSE	1.72044e-07	6.76436	12680	343	263	21031	ENSG00000005302,ENSG00000007047,ENSG00000007866,ENSG00000008083,ENSG00000010327,ENSG00000012779,ENSG00000020633,ENSG00000023892,ENSG00000032389,ENSG00000038382,ENSG00000053438,ENSG00000053918,ENSG00000058453,ENSG00000058866,ENSG00000060558,ENSG00000061455,ENSG00000063601,ENSG00000064012,ENSG00000066827,ENSG00000067606,ENSG00000068028,ENSG00000069011,ENSG00000069399,ENSG00000069424,ENSG00000071564…
GO:BP	regulation of cellular process	GO:0050794	FALSE	1.84514e-07	6.73397	11738	343	249	21031	ENSG00000005302,ENSG00000007047,ENSG00000007866,ENSG00000008083,ENSG00000012779,ENSG00000020633,ENSG00000023892,ENSG00000032389,ENSG00000038382,ENSG00000053438,ENSG00000053918,ENSG00000058453,ENSG00000058866,ENSG00000060558,ENSG00000061455,ENSG00000063601,ENSG00000064012,ENSG00000066827,ENSG00000067606,ENSG00000068028,ENSG00000069011,ENSG00000069399,ENSG00000069424,ENSG00000071564,ENSG00000072310…
GO:BP	positive regulation of DNA-templated transcription	GO:0045893	FALSE	1.95098e-07	6.70975	1703	343	65	21031	ENSG00000005302,ENSG00000007866,ENSG00000020633,ENSG00000066827,ENSG00000069011,ENSG00000069399,ENSG00000071564,ENSG00000072310,ENSG00000078399,ENSG00000087903,ENSG00000101144,ENSG00000102935,ENSG00000105647,ENSG00000105717,ENSG00000105996,ENSG00000106004,ENSG00000106571,ENSG00000106785,ENSG00000108557,ENSG00000118689,ENSG00000119042,ENSG00000120093,ENSG00000120094,ENSG00000121068,ENSG00000124216…
GO:BP	negative regulation of RNA metabolic process	GO:0051253	FALSE	2.04811e-07	6.68865	1463	343	59	21031	ENSG00000008083,ENSG00000020633,ENSG00000061455,ENSG00000069011,ENSG00000069399,ENSG00000071564,ENSG00000072310,ENSG00000101144,ENSG00000102098,ENSG00000102935,ENSG00000103126,ENSG00000105996,ENSG00000106571,ENSG00000112559,ENSG00000112679,ENSG00000118689,ENSG00000119042,ENSG00000119403,ENSG00000120093,ENSG00000121068,ENSG00000124216,ENSG00000129514,ENSG00000134595,ENSG00000140332,ENSG00000141448…
GO:BP	positive regulation of RNA biosynthetic process	GO:1902680	FALSE	2.10132e-07	6.67751	1706	343	65	21031	ENSG00000005302,ENSG00000007866,ENSG00000020633,ENSG00000066827,ENSG00000069011,ENSG00000069399,ENSG00000071564,ENSG00000072310,ENSG00000078399,ENSG00000087903,ENSG00000101144,ENSG00000102935,ENSG00000105647,ENSG00000105717,ENSG00000105996,ENSG00000106004,ENSG00000106571,ENSG00000106785,ENSG00000108557,ENSG00000118689,ENSG00000119042,ENSG00000120093,ENSG00000120094,ENSG00000121068,ENSG00000124216…
GO:BP	DNA-templated transcription	GO:0006351	FALSE	2.79062e-07	6.5543	3569	343	106	21031	ENSG00000005302,ENSG00000007866,ENSG00000008083,ENSG00000020633,ENSG00000061455,ENSG00000066827,ENSG00000067606,ENSG00000069011,ENSG00000069399,ENSG00000071564,ENSG00000072310,ENSG00000078399,ENSG00000087903,ENSG00000101144,ENSG00000102098,ENSG00000102241,ENSG00000102935,ENSG00000103126,ENSG00000105647,ENSG00000105717,ENSG00000105996,ENSG00000105997,ENSG00000106004,ENSG00000106006,ENSG00000106571…
GO:BP	embryo development	GO:0009790	FALSE	2.80724e-07	6.55172	1128	343	50	21031	ENSG00000007866,ENSG00000053918,ENSG00000064012,ENSG00000066827,ENSG00000069011,ENSG00000078399,ENSG00000101144,ENSG00000103126,ENSG00000105717,ENSG00000105996,ENSG00000105997,ENSG00000106004,ENSG00000106006,ENSG00000106571,ENSG00000111799,ENSG00000112320,ENSG00000112559,ENSG00000115705,ENSG00000119042,ENSG00000120093,ENSG00000120094,ENSG00000121068,ENSG00000124216,ENSG00000126016,ENSG00000129514…
GO:BP	RNA biosynthetic process	GO:0032774	FALSE	4.74706e-07	6.32358	3601	343	106	21031	ENSG00000005302,ENSG00000007866,ENSG00000008083,ENSG00000020633,ENSG00000061455,ENSG00000066827,ENSG00000067606,ENSG00000069011,ENSG00000069399,ENSG00000071564,ENSG00000072310,ENSG00000078399,ENSG00000087903,ENSG00000101144,ENSG00000102098,ENSG00000102241,ENSG00000102935,ENSG00000103126,ENSG00000105647,ENSG00000105717,ENSG00000105996,ENSG00000105997,ENSG00000106004,ENSG00000106006,ENSG00000106571…
GO:BP	positive regulation of cellular process	GO:0048522	FALSE	5.25866e-07	6.27913	5717	343	147	21031	ENSG00000005302,ENSG00000007047,ENSG00000007866,ENSG00000012779,ENSG00000020633,ENSG00000032389,ENSG00000053438,ENSG00000053918,ENSG00000058453,ENSG00000064012,ENSG00000066827,ENSG00000067606,ENSG00000069011,ENSG00000069399,ENSG00000071564,ENSG00000072310,ENSG00000077420,ENSG00000078399,ENSG00000087460,ENSG00000087903,ENSG00000095370,ENSG00000100721,ENSG00000101144,ENSG00000101955,ENSG00000101974…
GO:BP	animal organ development	GO:0048513	FALSE	5.90549e-07	6.22874	3039	343	94	21031	ENSG00000007866,ENSG00000008083,ENSG00000012779,ENSG00000020633,ENSG00000053438,ENSG00000053918,ENSG00000064012,ENSG00000066827,ENSG00000069011,ENSG00000069399,ENSG00000072310,ENSG00000078328,ENSG00000078399,ENSG00000083857,ENSG00000087460,ENSG00000101144,ENSG00000102302,ENSG00000102935,ENSG00000103067,ENSG00000105464,ENSG00000105717,ENSG00000105996,ENSG00000105997,ENSG00000106004,ENSG00000106571…
GO:BP	embryonic skeletal system development	GO:0048706	FALSE	7.52946e-07	6.12324	128	343	16	21031	ENSG00000078399,ENSG00000101144,ENSG00000105996,ENSG00000105997,ENSG00000106004,ENSG00000106006,ENSG00000106571,ENSG00000112559,ENSG00000119042,ENSG00000120093,ENSG00000120094,ENSG00000143867,ENSG00000144355,ENSG00000157227,ENSG00000182742,ENSG00000196092
GO:BP	embryonic skeletal system morphogenesis	GO:0048704	FALSE	7.99229e-07	6.09733	93	343	14	21031	ENSG00000078399,ENSG00000101144,ENSG00000105996,ENSG00000105997,ENSG00000106004,ENSG00000106571,ENSG00000112559,ENSG00000119042,ENSG00000120093,ENSG00000120094,ENSG00000143867,ENSG00000157227,ENSG00000182742,ENSG00000196092
GO:BP	pattern specification process	GO:0007389	FALSE	8.39311e-07	6.07608	479	343	30	21031	ENSG00000078399,ENSG00000101144,ENSG00000103126,ENSG00000105996,ENSG00000105997,ENSG00000106004,ENSG00000106006,ENSG00000106571,ENSG00000112559,ENSG00000119042,ENSG00000120093,ENSG00000120094,ENSG00000121068,ENSG00000124216,ENSG00000129514,ENSG00000133816,ENSG00000137834,ENSG00000143867,ENSG00000144355,ENSG00000163064,ENSG00000163132,ENSG00000170561,ENSG00000176788,ENSG00000182220,ENSG00000182742…
GO:BP	positive regulation of biological process	GO:0048518	FALSE	9.09913e-07	6.041	6250	343	156	21031	ENSG00000005302,ENSG00000007047,ENSG00000007866,ENSG00000012779,ENSG00000020633,ENSG00000032389,ENSG00000053438,ENSG00000053918,ENSG00000058453,ENSG00000064012,ENSG00000066827,ENSG00000067606,ENSG00000068028,ENSG00000069011,ENSG00000069399,ENSG00000071564,ENSG00000072310,ENSG00000077420,ENSG00000078399,ENSG00000087460,ENSG00000087903,ENSG00000095370,ENSG00000100721,ENSG00000101144,ENSG00000101955…
GO:BP	positive regulation of RNA metabolic process	GO:0051254	FALSE	9.26044e-07	6.03337	1852	343	67	21031	ENSG00000005302,ENSG00000007866,ENSG00000020633,ENSG00000066827,ENSG00000069011,ENSG00000069399,ENSG00000071564,ENSG00000072310,ENSG00000078399,ENSG00000087903,ENSG00000101144,ENSG00000102935,ENSG00000105647,ENSG00000105717,ENSG00000105996,ENSG00000106004,ENSG00000106571,ENSG00000106785,ENSG00000108557,ENSG00000118689,ENSG00000119042,ENSG00000120093,ENSG00000120094,ENSG00000121068,ENSG00000124216…
GO:BP	embryonic organ development	GO:0048568	FALSE	1.67113e-06	5.77699	463	343	29	21031	ENSG00000007866,ENSG00000053918,ENSG00000064012,ENSG00000066827,ENSG00000078399,ENSG00000101144,ENSG00000105717,ENSG00000105996,ENSG00000105997,ENSG00000106004,ENSG00000106571,ENSG00000112320,ENSG00000112559,ENSG00000115705,ENSG00000119042,ENSG00000120093,ENSG00000120094,ENSG00000121068,ENSG00000124216,ENSG00000133816,ENSG00000138829,ENSG00000143867,ENSG00000157227,ENSG00000163064,ENSG00000163132…
GO:BP	positive regulation of macromolecule biosynthetic process	GO:0010557	FALSE	2.29864e-06	5.63853	2603	343	83	21031	ENSG00000005302,ENSG00000007866,ENSG00000020633,ENSG00000064012,ENSG00000066827,ENSG00000067606,ENSG00000069011,ENSG00000069399,ENSG00000071564,ENSG00000072310,ENSG00000078399,ENSG00000087903,ENSG00000101144,ENSG00000102935,ENSG00000103496,ENSG00000105647,ENSG00000105717,ENSG00000105996,ENSG00000106004,ENSG00000106571,ENSG00000106785,ENSG00000108557,ENSG00000110057,ENSG00000118689,ENSG00000119042…
GO:BP	regulation of small GTPase mediated signal transduction	GO:0051056	FALSE	3.30868e-06	5.48034	306	343	23	21031	ENSG00000023892,ENSG00000038382,ENSG00000102302,ENSG00000104728,ENSG00000105122,ENSG00000105339,ENSG00000105808,ENSG00000107263,ENSG00000107863,ENSG00000110237,ENSG00000111348,ENSG00000125637,ENSG00000126016,ENSG00000126217,ENSG00000128805,ENSG00000130052,ENSG00000136002,ENSG00000153310,ENSG00000159314,ENSG00000170667,ENSG00000180448,ENSG00000181104,ENSG00000186517
GO:BP	positive regulation of transcription by RNA polymerase II	GO:0045944	FALSE	3.46916e-06	5.45978	1253	343	51	21031	ENSG00000007866,ENSG00000066827,ENSG00000069011,ENSG00000069399,ENSG00000071564,ENSG00000072310,ENSG00000078399,ENSG00000087903,ENSG00000101144,ENSG00000105647,ENSG00000105996,ENSG00000106004,ENSG00000106571,ENSG00000118689,ENSG00000119042,ENSG00000120093,ENSG00000120094,ENSG00000121068,ENSG00000126767,ENSG00000129514,ENSG00000130589,ENSG00000133816,ENSG00000134595,ENSG00000135439,ENSG00000140262…
GO:BP	regulation of signaling	GO:0023051	FALSE	3.7914e-06	5.4212	3437	343	100	21031	ENSG00000007047,ENSG00000012779,ENSG00000023892,ENSG00000032389,ENSG00000038382,ENSG00000053438,ENSG00000058866,ENSG00000064012,ENSG00000067606,ENSG00000069399,ENSG00000072310,ENSG00000087460,ENSG00000101144,ENSG00000101955,ENSG00000102302,ENSG00000102935,ENSG00000103126,ENSG00000103496,ENSG00000104728,ENSG00000104783,ENSG00000104814,ENSG00000105122,ENSG00000105339,ENSG00000105464,ENSG00000105639…
GO:BP	regulation of cell communication	GO:0010646	FALSE	4.17046e-06	5.37982	3443	343	100	21031	ENSG00000007047,ENSG00000012779,ENSG00000023892,ENSG00000032389,ENSG00000038382,ENSG00000053438,ENSG00000058866,ENSG00000064012,ENSG00000067606,ENSG00000069399,ENSG00000072310,ENSG00000087460,ENSG00000101144,ENSG00000101955,ENSG00000102302,ENSG00000102935,ENSG00000103126,ENSG00000103496,ENSG00000104728,ENSG00000104783,ENSG00000104814,ENSG00000105122,ENSG00000105339,ENSG00000105464,ENSG00000105639…
GO:BP	negative regulation of nucleobase-containing compound metabolic process	GO:0045934	FALSE	4.77226e-06	5.32128	1588	343	59	21031	ENSG00000008083,ENSG00000020633,ENSG00000061455,ENSG00000069011,ENSG00000069399,ENSG00000071564,ENSG00000072310,ENSG00000101144,ENSG00000102098,ENSG00000102935,ENSG00000103126,ENSG00000105996,ENSG00000106571,ENSG00000112559,ENSG00000112679,ENSG00000118689,ENSG00000119042,ENSG00000119403,ENSG00000120093,ENSG00000121068,ENSG00000124216,ENSG00000129514,ENSG00000134595,ENSG00000140332,ENSG00000141448…
GO:BP	regionalization	GO:0003002	FALSE	8.04684e-06	5.09437	435	343	27	21031	ENSG00000078399,ENSG00000103126,ENSG00000105996,ENSG00000105997,ENSG00000106004,ENSG00000106006,ENSG00000106571,ENSG00000112559,ENSG00000120093,ENSG00000120094,ENSG00000121068,ENSG00000124216,ENSG00000129514,ENSG00000133816,ENSG00000137834,ENSG00000143867,ENSG00000144355,ENSG00000163064,ENSG00000163132,ENSG00000170561,ENSG00000176788,ENSG00000182220,ENSG00000182742,ENSG00000182968,ENSG00000184937…
GO:BP	positive regulation of cellular biosynthetic process	GO:0031328	FALSE	1.00436e-05	4.99811	2685	343	83	21031	ENSG00000005302,ENSG00000007866,ENSG00000020633,ENSG00000064012,ENSG00000066827,ENSG00000067606,ENSG00000069011,ENSG00000069399,ENSG00000071564,ENSG00000072310,ENSG00000078399,ENSG00000087903,ENSG00000101144,ENSG00000102935,ENSG00000103496,ENSG00000105647,ENSG00000105717,ENSG00000105996,ENSG00000106004,ENSG00000106571,ENSG00000106785,ENSG00000108557,ENSG00000110057,ENSG00000118689,ENSG00000119042…
GO:BP	regulation of nucleobase-containing compound metabolic process	GO:0019219	FALSE	1.24068e-05	4.90634	4063	343	111	21031	ENSG00000005302,ENSG00000007866,ENSG00000008083,ENSG00000020633,ENSG00000061455,ENSG00000066827,ENSG00000067606,ENSG00000069011,ENSG00000069399,ENSG00000071564,ENSG00000072310,ENSG00000078328,ENSG00000078399,ENSG00000087903,ENSG00000101144,ENSG00000102098,ENSG00000102241,ENSG00000102935,ENSG00000103067,ENSG00000103126,ENSG00000105647,ENSG00000105717,ENSG00000105996,ENSG00000105997,ENSG00000106004…
GO:BP	small GTPase-mediated signal transduction	GO:0007264	FALSE	1.2595e-05	4.8998	506	343	29	21031	ENSG00000023892,ENSG00000038382,ENSG00000068028,ENSG00000095370,ENSG00000102302,ENSG00000104728,ENSG00000105122,ENSG00000105339,ENSG00000105808,ENSG00000107263,ENSG00000107863,ENSG00000110237,ENSG00000111348,ENSG00000125637,ENSG00000126016,ENSG00000126217,ENSG00000128805,ENSG00000130052,ENSG00000132669,ENSG00000136002,ENSG00000143878,ENSG00000147251,ENSG00000150594,ENSG00000153310,ENSG00000159314…
GO:BP	positive regulation of biosynthetic process	GO:0009891	FALSE	1.44522e-05	4.84007	2706	343	83	21031	ENSG00000005302,ENSG00000007866,ENSG00000020633,ENSG00000064012,ENSG00000066827,ENSG00000067606,ENSG00000069011,ENSG00000069399,ENSG00000071564,ENSG00000072310,ENSG00000078399,ENSG00000087903,ENSG00000101144,ENSG00000102935,ENSG00000103496,ENSG00000105647,ENSG00000105717,ENSG00000105996,ENSG00000106004,ENSG00000106571,ENSG00000106785,ENSG00000108557,ENSG00000110057,ENSG00000118689,ENSG00000119042…
GO:BP	head development	GO:0060322	FALSE	1.9883e-05	4.70152	787	343	37	21031	ENSG00000053438,ENSG00000069011,ENSG00000101144,ENSG00000102935,ENSG00000103126,ENSG00000105464,ENSG00000105717,ENSG00000105996,ENSG00000106571,ENSG00000106852,ENSG00000118689,ENSG00000120093,ENSG00000120094,ENSG00000126934,ENSG00000127663,ENSG00000132671,ENSG00000134595,ENSG00000144355,ENSG00000157227,ENSG00000157240,ENSG00000163064,ENSG00000163132,ENSG00000167632,ENSG00000172201,ENSG00000172264…
GO:BP	embryonic morphogenesis	GO:0048598	FALSE	2.20118e-05	4.65734	617	343	32	21031	ENSG00000053918,ENSG00000069011,ENSG00000078399,ENSG00000101144,ENSG00000103126,ENSG00000105996,ENSG00000105997,ENSG00000106004,ENSG00000106571,ENSG00000111799,ENSG00000112320,ENSG00000112559,ENSG00000119042,ENSG00000120093,ENSG00000120094,ENSG00000121068,ENSG00000124216,ENSG00000126016,ENSG00000133816,ENSG00000138829,ENSG00000141448,ENSG00000143867,ENSG00000155760,ENSG00000157227,ENSG00000157240…
GO:BP	positive regulation of nucleobase-containing compound metabolic process	GO:0045935	FALSE	2.50334e-05	4.60148	2052	343	68	21031	ENSG00000005302,ENSG00000007866,ENSG00000020633,ENSG00000066827,ENSG00000069011,ENSG00000069399,ENSG00000071564,ENSG00000072310,ENSG00000078399,ENSG00000087903,ENSG00000101144,ENSG00000102935,ENSG00000105647,ENSG00000105717,ENSG00000105996,ENSG00000106004,ENSG00000106571,ENSG00000106785,ENSG00000108557,ENSG00000118689,ENSG00000119042,ENSG00000120093,ENSG00000120094,ENSG00000121068,ENSG00000124216…
GO:BP	negative regulation of transcription by RNA polymerase II	GO:0000122	FALSE	3.19371e-05	4.4957	986	343	42	21031	ENSG00000008083,ENSG00000020633,ENSG00000061455,ENSG00000071564,ENSG00000072310,ENSG00000105996,ENSG00000106571,ENSG00000112559,ENSG00000112679,ENSG00000118689,ENSG00000119042,ENSG00000119403,ENSG00000120093,ENSG00000121068,ENSG00000124216,ENSG00000129514,ENSG00000134595,ENSG00000141448,ENSG00000143867,ENSG00000144355,ENSG00000151718,ENSG00000153814,ENSG00000162676,ENSG00000163064,ENSG00000163132…
GO:BP	regulation of signal transduction	GO:0009966	FALSE	4.33729e-05	4.36278	3010	343	88	21031	ENSG00000007047,ENSG00000023892,ENSG00000038382,ENSG00000058866,ENSG00000064012,ENSG00000067606,ENSG00000069399,ENSG00000087460,ENSG00000101144,ENSG00000101955,ENSG00000102302,ENSG00000102935,ENSG00000103126,ENSG00000103496,ENSG00000104728,ENSG00000104783,ENSG00000104814,ENSG00000105122,ENSG00000105339,ENSG00000105464,ENSG00000105639,ENSG00000105647,ENSG00000105808,ENSG00000106571,ENSG00000107263…
GO:BP	intracellular signaling cassette	GO:0141124	FALSE	4.46063e-05	4.3506	1861	343	63	21031	ENSG00000023892,ENSG00000038382,ENSG00000060558,ENSG00000064012,ENSG00000067606,ENSG00000068028,ENSG00000069399,ENSG00000087460,ENSG00000095370,ENSG00000101144,ENSG00000101460,ENSG00000102302,ENSG00000103126,ENSG00000104728,ENSG00000104814,ENSG00000105122,ENSG00000105339,ENSG00000105464,ENSG00000105647,ENSG00000105808,ENSG00000107263,ENSG00000107863,ENSG00000110237,ENSG00000111348,ENSG00000112679…
GO:BP	regulation of primary metabolic process	GO:0080090	FALSE	5.05711e-05	4.2961	5591	343	138	21031	ENSG00000005302,ENSG00000007866,ENSG00000008083,ENSG00000020633,ENSG00000061455,ENSG00000063601,ENSG00000064012,ENSG00000066827,ENSG00000067606,ENSG00000068028,ENSG00000069011,ENSG00000069399,ENSG00000071564,ENSG00000072310,ENSG00000078328,ENSG00000078399,ENSG00000087903,ENSG00000095370,ENSG00000100721,ENSG00000101144,ENSG00000102098,ENSG00000102241,ENSG00000102935,ENSG00000103067,ENSG00000103126…
GO:BP	heterocycle biosynthetic process	GO:0018130	FALSE	8.98392e-05	4.04653	4105	343	109	21031	ENSG00000005302,ENSG00000007866,ENSG00000008083,ENSG00000012779,ENSG00000020633,ENSG00000061455,ENSG00000066827,ENSG00000067606,ENSG00000069011,ENSG00000069399,ENSG00000071564,ENSG00000072310,ENSG00000078399,ENSG00000087903,ENSG00000101144,ENSG00000102098,ENSG00000102241,ENSG00000102935,ENSG00000103126,ENSG00000105647,ENSG00000105717,ENSG00000105996,ENSG00000105997,ENSG00000106004,ENSG00000106006…
GO:BP	embryo development ending in birth or egg hatching	GO:0009792	FALSE	9.2805e-05	4.03243	691	343	33	21031	ENSG00000064012,ENSG00000066827,ENSG00000078399,ENSG00000101144,ENSG00000103126,ENSG00000105996,ENSG00000105997,ENSG00000106004,ENSG00000106006,ENSG00000106571,ENSG00000112559,ENSG00000119042,ENSG00000120093,ENSG00000120094,ENSG00000121068,ENSG00000124216,ENSG00000126016,ENSG00000129514,ENSG00000141448,ENSG00000143867,ENSG00000144355,ENSG00000157227,ENSG00000157240,ENSG00000163064,ENSG00000163132…
GO:BP	nucleobase-containing compound biosynthetic process	GO:0034654	FALSE	0.00012424	3.90574	4027	343	107	21031	ENSG00000005302,ENSG00000007866,ENSG00000008083,ENSG00000020633,ENSG00000061455,ENSG00000066827,ENSG00000067606,ENSG00000069011,ENSG00000069399,ENSG00000071564,ENSG00000072310,ENSG00000078399,ENSG00000087903,ENSG00000101144,ENSG00000102098,ENSG00000102241,ENSG00000102935,ENSG00000103126,ENSG00000105647,ENSG00000105717,ENSG00000105996,ENSG00000105997,ENSG00000106004,ENSG00000106006,ENSG00000106571…
GO:BP	chordate embryonic development	GO:0043009	FALSE	0.000150569	3.82226	670	343	32	21031	ENSG00000064012,ENSG00000066827,ENSG00000078399,ENSG00000101144,ENSG00000103126,ENSG00000105996,ENSG00000105997,ENSG00000106004,ENSG00000106006,ENSG00000106571,ENSG00000112559,ENSG00000119042,ENSG00000120093,ENSG00000120094,ENSG00000121068,ENSG00000124216,ENSG00000126016,ENSG00000129514,ENSG00000141448,ENSG00000143867,ENSG00000144355,ENSG00000157227,ENSG00000157240,ENSG00000163064,ENSG00000163132…
GO:BP	positive regulation of cellular metabolic process	GO:0031325	FALSE	0.000172273	3.76378	3346	343	93	21031	ENSG00000005302,ENSG00000007866,ENSG00000020633,ENSG00000064012,ENSG00000066827,ENSG00000067606,ENSG00000069011,ENSG00000069399,ENSG00000071564,ENSG00000072310,ENSG00000078399,ENSG00000087903,ENSG00000095370,ENSG00000100721,ENSG00000101144,ENSG00000102935,ENSG00000103126,ENSG00000103496,ENSG00000105647,ENSG00000105717,ENSG00000105996,ENSG00000106004,ENSG00000106571,ENSG00000106785,ENSG00000108557…
GO:BP	intracellular signal transduction	GO:0035556	FALSE	0.000174716	3.75767	2668	343	79	21031	ENSG00000007047,ENSG00000007866,ENSG00000023892,ENSG00000038382,ENSG00000058866,ENSG00000060558,ENSG00000064012,ENSG00000067606,ENSG00000068028,ENSG00000069399,ENSG00000087460,ENSG00000095370,ENSG00000101144,ENSG00000101460,ENSG00000102302,ENSG00000103126,ENSG00000104728,ENSG00000104814,ENSG00000105122,ENSG00000105339,ENSG00000105464,ENSG00000105639,ENSG00000105647,ENSG00000105808,ENSG00000107263…
GO:BP	cell differentiation	GO:0030154	FALSE	0.000181787	3.74044	4366	343	113	21031	ENSG00000007866,ENSG00000008083,ENSG00000012779,ENSG00000020633,ENSG00000038382,ENSG00000053918,ENSG00000058866,ENSG00000061455,ENSG00000064012,ENSG00000066827,ENSG00000067606,ENSG00000069011,ENSG00000069399,ENSG00000071564,ENSG00000072310,ENSG00000078328,ENSG00000078399,ENSG00000083857,ENSG00000087903,ENSG00000101144,ENSG00000101974,ENSG00000102935,ENSG00000103126,ENSG00000104728,ENSG00000105639…
GO:BP	cellular developmental process	GO:0048869	FALSE	0.000184096	3.73496	4367	343	113	21031	ENSG00000007866,ENSG00000008083,ENSG00000012779,ENSG00000020633,ENSG00000038382,ENSG00000053918,ENSG00000058866,ENSG00000061455,ENSG00000064012,ENSG00000066827,ENSG00000067606,ENSG00000069011,ENSG00000069399,ENSG00000071564,ENSG00000072310,ENSG00000078328,ENSG00000078399,ENSG00000083857,ENSG00000087903,ENSG00000101144,ENSG00000101974,ENSG00000102935,ENSG00000103126,ENSG00000104728,ENSG00000105639…
GO:BP	organic cyclic compound biosynthetic process	GO:1901362	FALSE	0.000186075	3.73031	4264	343	111	21031	ENSG00000005302,ENSG00000007866,ENSG00000008083,ENSG00000012779,ENSG00000020633,ENSG00000061455,ENSG00000066827,ENSG00000067606,ENSG00000069011,ENSG00000069399,ENSG00000071564,ENSG00000072310,ENSG00000078399,ENSG00000087903,ENSG00000101144,ENSG00000102098,ENSG00000102241,ENSG00000102935,ENSG00000103126,ENSG00000105647,ENSG00000105717,ENSG00000105996,ENSG00000105997,ENSG00000106004,ENSG00000106006…
GO:BP	regulation of nitrogen compound metabolic process	GO:0051171	FALSE	0.000206534	3.68501	5440	343	133	21031	ENSG00000005302,ENSG00000007866,ENSG00000008083,ENSG00000020633,ENSG00000061455,ENSG00000064012,ENSG00000066827,ENSG00000067606,ENSG00000068028,ENSG00000069011,ENSG00000069399,ENSG00000071564,ENSG00000072310,ENSG00000078328,ENSG00000078399,ENSG00000087903,ENSG00000095370,ENSG00000100721,ENSG00000101144,ENSG00000102098,ENSG00000102241,ENSG00000102935,ENSG00000103067,ENSG00000103126,ENSG00000105639…
GO:BP	regulation of intracellular signal transduction	GO:1902531	FALSE	0.000218735	3.66008	1766	343	59	21031	ENSG00000023892,ENSG00000038382,ENSG00000058866,ENSG00000064012,ENSG00000067606,ENSG00000069399,ENSG00000087460,ENSG00000101144,ENSG00000102302,ENSG00000103126,ENSG00000104728,ENSG00000104814,ENSG00000105122,ENSG00000105339,ENSG00000105647,ENSG00000105808,ENSG00000107263,ENSG00000107863,ENSG00000110237,ENSG00000111348,ENSG00000112679,ENSG00000122966,ENSG00000124216,ENSG00000125637,ENSG00000126016…
GO:BP	positive regulation of macromolecule metabolic process	GO:0010604	FALSE	0.000243002	3.61439	3420	343	94	21031	ENSG00000005302,ENSG00000007866,ENSG00000020633,ENSG00000064012,ENSG00000066827,ENSG00000067606,ENSG00000068028,ENSG00000069011,ENSG00000069399,ENSG00000071564,ENSG00000072310,ENSG00000078399,ENSG00000087903,ENSG00000095370,ENSG00000100721,ENSG00000101144,ENSG00000102935,ENSG00000103126,ENSG00000103496,ENSG00000105647,ENSG00000105717,ENSG00000105996,ENSG00000106004,ENSG00000106571,ENSG00000106785…
GO:BP	regulation of response to stimulus	GO:0048583	FALSE	0.000293548	3.53232	3939	343	104	21031	ENSG00000007047,ENSG00000008083,ENSG00000012779,ENSG00000023892,ENSG00000038382,ENSG00000058866,ENSG00000064012,ENSG00000067606,ENSG00000069399,ENSG00000087460,ENSG00000100599,ENSG00000101144,ENSG00000101955,ENSG00000102302,ENSG00000102935,ENSG00000103126,ENSG00000103496,ENSG00000104728,ENSG00000104783,ENSG00000104814,ENSG00000105122,ENSG00000105339,ENSG00000105464,ENSG00000105639,ENSG00000105647…
GO:BP	neurogenesis	GO:0022008	TRUE	0.000322301	3.49174	1742	343	58	21031	ENSG00000007866,ENSG00000020633,ENSG00000038382,ENSG00000053918,ENSG00000058866,ENSG00000061455,ENSG00000067606,ENSG00000071564,ENSG00000101144,ENSG00000104728,ENSG00000105717,ENSG00000105996,ENSG00000106571,ENSG00000106852,ENSG00000107263,ENSG00000110047,ENSG00000118689,ENSG00000119042,ENSG00000120093,ENSG00000121068,ENSG00000122966,ENSG00000126934,ENSG00000128829,ENSG00000129514,ENSG00000131697…
GO:BP	embryonic organ morphogenesis	GO:0048562	FALSE	0.000380359	3.41981	305	343	20	21031	ENSG00000053918,ENSG00000078399,ENSG00000101144,ENSG00000105996,ENSG00000105997,ENSG00000106004,ENSG00000106571,ENSG00000112320,ENSG00000112559,ENSG00000119042,ENSG00000120093,ENSG00000120094,ENSG00000121068,ENSG00000133816,ENSG00000138829,ENSG00000143867,ENSG00000157227,ENSG00000163132,ENSG00000182742,ENSG00000196092
GO:BP	aromatic compound biosynthetic process	GO:0019438	FALSE	0.000392822	3.4058	4116	343	107	21031	ENSG00000005302,ENSG00000007866,ENSG00000008083,ENSG00000020633,ENSG00000061455,ENSG00000066827,ENSG00000067606,ENSG00000069011,ENSG00000069399,ENSG00000071564,ENSG00000072310,ENSG00000078399,ENSG00000087903,ENSG00000101144,ENSG00000102098,ENSG00000102241,ENSG00000102935,ENSG00000103126,ENSG00000105647,ENSG00000105717,ENSG00000105996,ENSG00000105997,ENSG00000106004,ENSG00000106006,ENSG00000106571…
GO:BP	negative regulation of developmental process	GO:0051093	FALSE	0.000454676	3.3423	928	343	38	21031	ENSG00000008083,ENSG00000010327,ENSG00000012779,ENSG00000020633,ENSG00000038382,ENSG00000061455,ENSG00000078399,ENSG00000087460,ENSG00000101144,ENSG00000103126,ENSG00000105639,ENSG00000105996,ENSG00000106004,ENSG00000106571,ENSG00000108557,ENSG00000118689,ENSG00000121068,ENSG00000124216,ENSG00000126016,ENSG00000128829,ENSG00000129514,ENSG00000134595,ENSG00000137834,ENSG00000143867,ENSG00000144355…
GO:BP	kidney mesenchyme development	GO:0072074	FALSE	0.000456191	3.34085	17	343	6	21031	ENSG00000101144,ENSG00000143867,ENSG00000176788,ENSG00000184675,ENSG00000184937,ENSG00000251493
GO:BP	regulation of developmental process	GO:0050793	FALSE	0.000538869	3.26852	2455	343	73	21031	ENSG00000008083,ENSG00000010327,ENSG00000012779,ENSG00000020633,ENSG00000038382,ENSG00000058866,ENSG00000061455,ENSG00000064012,ENSG00000067606,ENSG00000071564,ENSG00000078328,ENSG00000078399,ENSG00000087460,ENSG00000101144,ENSG00000101974,ENSG00000102302,ENSG00000103126,ENSG00000105639,ENSG00000105996,ENSG00000106004,ENSG00000106571,ENSG00000108557,ENSG00000110047,ENSG00000117400,ENSG00000118689…
GO:BP	skeletal system development	GO:0001501	FALSE	0.000574193	3.24094	535	343	27	21031	ENSG00000020633,ENSG00000069011,ENSG00000078399,ENSG00000087460,ENSG00000101144,ENSG00000105996,ENSG00000105997,ENSG00000106004,ENSG00000106006,ENSG00000106571,ENSG00000108557,ENSG00000112559,ENSG00000119042,ENSG00000120093,ENSG00000120094,ENSG00000124216,ENSG00000138829,ENSG00000143867,ENSG00000144355,ENSG00000157227,ENSG00000163064,ENSG00000163132,ENSG00000182742,ENSG00000184675,ENSG00000185960…
GO:BP	cell communication	GO:0007154	FALSE	0.000616594	3.21	6537	343	151	21031	ENSG00000007047,ENSG00000007866,ENSG00000010327,ENSG00000012779,ENSG00000023892,ENSG00000032389,ENSG00000038382,ENSG00000053438,ENSG00000053918,ENSG00000058866,ENSG00000060558,ENSG00000064012,ENSG00000067606,ENSG00000068028,ENSG00000069399,ENSG00000072310,ENSG00000077420,ENSG00000083857,ENSG00000087460,ENSG00000093010,ENSG00000095370,ENSG00000100599,ENSG00000101144,ENSG00000101460,ENSG00000101955…
GO:BP	generation of neurons	GO:0048699	FALSE	0.000617698	3.20922	1514	343	52	21031	ENSG00000007866,ENSG00000020633,ENSG00000038382,ENSG00000053918,ENSG00000058866,ENSG00000067606,ENSG00000071564,ENSG00000101144,ENSG00000105717,ENSG00000105996,ENSG00000106571,ENSG00000106852,ENSG00000107263,ENSG00000110047,ENSG00000118689,ENSG00000119042,ENSG00000122966,ENSG00000126934,ENSG00000128829,ENSG00000129514,ENSG00000131697,ENSG00000134121,ENSG00000134369,ENSG00000134595,ENSG00000135090…
GO:BP	positive regulation of nitrogen compound metabolic process	GO:0051173	FALSE	0.000699643	3.15512	3001	343	84	21031	ENSG00000005302,ENSG00000007866,ENSG00000020633,ENSG00000064012,ENSG00000066827,ENSG00000068028,ENSG00000069011,ENSG00000069399,ENSG00000071564,ENSG00000072310,ENSG00000078399,ENSG00000087903,ENSG00000095370,ENSG00000100721,ENSG00000101144,ENSG00000102935,ENSG00000103126,ENSG00000105647,ENSG00000105717,ENSG00000105996,ENSG00000106004,ENSG00000106571,ENSG00000106785,ENSG00000108557,ENSG00000118689…
GO:BP	negative regulation of neuron differentiation	GO:0045665	FALSE	0.000792079	3.10123	74	343	10	21031	ENSG00000101144,ENSG00000105996,ENSG00000106571,ENSG00000118689,ENSG00000128829,ENSG00000134595,ENSG00000144355,ENSG00000159556,ENSG00000172201,ENSG00000198947
GO:BP	positive regulation of metabolic process	GO:0009893	FALSE	0.000806995	3.09313	3711	343	98	21031	ENSG00000005302,ENSG00000007866,ENSG00000020633,ENSG00000064012,ENSG00000066827,ENSG00000067606,ENSG00000068028,ENSG00000069011,ENSG00000069399,ENSG00000071564,ENSG00000072310,ENSG00000078399,ENSG00000087460,ENSG00000087903,ENSG00000095370,ENSG00000100721,ENSG00000101144,ENSG00000102935,ENSG00000103126,ENSG00000103496,ENSG00000105647,ENSG00000105717,ENSG00000105996,ENSG00000106004,ENSG00000106571…
GO:BP	brain development	GO:0007420	FALSE	0.00123258	2.90918	736	343	32	21031	ENSG00000053438,ENSG00000069011,ENSG00000101144,ENSG00000102935,ENSG00000105464,ENSG00000105717,ENSG00000105996,ENSG00000106571,ENSG00000106852,ENSG00000118689,ENSG00000120093,ENSG00000120094,ENSG00000127663,ENSG00000132671,ENSG00000134595,ENSG00000144355,ENSG00000157240,ENSG00000163064,ENSG00000163132,ENSG00000167632,ENSG00000172201,ENSG00000172264,ENSG00000172943,ENSG00000176788,ENSG00000182968…
GO:BP	signaling	GO:0023052	FALSE	0.00137934	2.86033	6447	343	148	21031	ENSG00000007047,ENSG00000007866,ENSG00000010327,ENSG00000012779,ENSG00000023892,ENSG00000032389,ENSG00000038382,ENSG00000053438,ENSG00000053918,ENSG00000058866,ENSG00000060558,ENSG00000064012,ENSG00000067606,ENSG00000068028,ENSG00000069399,ENSG00000072310,ENSG00000077420,ENSG00000083857,ENSG00000087460,ENSG00000093010,ENSG00000095370,ENSG00000100599,ENSG00000101144,ENSG00000101460,ENSG00000101955…
GO:BP	regulation of multicellular organismal process	GO:0051239	FALSE	0.0014607	2.83544	2955	343	82	21031	ENSG00000008083,ENSG00000010327,ENSG00000012779,ENSG00000020633,ENSG00000053918,ENSG00000064012,ENSG00000067606,ENSG00000069399,ENSG00000071564,ENSG00000072310,ENSG00000078399,ENSG00000087460,ENSG00000101144,ENSG00000101974,ENSG00000102935,ENSG00000105122,ENSG00000105464,ENSG00000105639,ENSG00000106004,ENSG00000106571,ENSG00000108557,ENSG00000110057,ENSG00000111348,ENSG00000112679,ENSG00000115239…
GO:BP	regulation of gene expression	GO:0010468	FALSE	0.00176515	2.75322	5526	343	131	21031	ENSG00000005302,ENSG00000007866,ENSG00000008083,ENSG00000012779,ENSG00000020633,ENSG00000061455,ENSG00000064012,ENSG00000066827,ENSG00000067606,ENSG00000069011,ENSG00000069399,ENSG00000071564,ENSG00000072310,ENSG00000078328,ENSG00000078399,ENSG00000087903,ENSG00000101144,ENSG00000102098,ENSG00000102241,ENSG00000102935,ENSG00000103067,ENSG00000103126,ENSG00000103496,ENSG00000105639,ENSG00000105647…
GO:BP	negative regulation of nitrogen compound metabolic process	GO:0051172	FALSE	0.00179441	2.74608	2202	343	66	21031	ENSG00000008083,ENSG00000020633,ENSG00000061455,ENSG00000067606,ENSG00000069011,ENSG00000069399,ENSG00000071564,ENSG00000072310,ENSG00000101144,ENSG00000102098,ENSG00000102935,ENSG00000103126,ENSG00000105639,ENSG00000105996,ENSG00000106571,ENSG00000112559,ENSG00000112679,ENSG00000118689,ENSG00000119042,ENSG00000119403,ENSG00000120093,ENSG00000121068,ENSG00000124216,ENSG00000128829,ENSG00000129514…
GO:BP	regulation of macromolecule biosynthetic process	GO:0010556	FALSE	0.00213236	2.67114	5654	343	133	21031	ENSG00000005302,ENSG00000007866,ENSG00000008083,ENSG00000012779,ENSG00000020633,ENSG00000061455,ENSG00000064012,ENSG00000066827,ENSG00000067606,ENSG00000069011,ENSG00000069399,ENSG00000071564,ENSG00000072310,ENSG00000078328,ENSG00000078399,ENSG00000087903,ENSG00000101144,ENSG00000102098,ENSG00000102241,ENSG00000102935,ENSG00000103067,ENSG00000103126,ENSG00000103496,ENSG00000105639,ENSG00000105647…
GO:BP	anterior/posterior pattern specification	GO:0009952	FALSE	0.00231103	2.63619	225	343	16	21031	ENSG00000078399,ENSG00000105996,ENSG00000105997,ENSG00000106004,ENSG00000106006,ENSG00000106571,ENSG00000120093,ENSG00000120094,ENSG00000143867,ENSG00000163064,ENSG00000163132,ENSG00000176788,ENSG00000182220,ENSG00000182742,ENSG00000184937,ENSG00000243709
GO:BP	regulation of cellular biosynthetic process	GO:0031326	FALSE	0.00252874	2.5971	5781	343	135	21031	ENSG00000005302,ENSG00000007866,ENSG00000008083,ENSG00000012779,ENSG00000020633,ENSG00000061455,ENSG00000064012,ENSG00000066827,ENSG00000067606,ENSG00000069011,ENSG00000069399,ENSG00000071564,ENSG00000072310,ENSG00000078328,ENSG00000078399,ENSG00000087903,ENSG00000101144,ENSG00000102098,ENSG00000102241,ENSG00000102935,ENSG00000103067,ENSG00000103126,ENSG00000103496,ENSG00000105639,ENSG00000105647…
GO:BP	cell development	GO:0048468	FALSE	0.00337263	2.47203	2819	343	78	21031	ENSG00000020633,ENSG00000038382,ENSG00000053918,ENSG00000058866,ENSG00000064012,ENSG00000066827,ENSG00000067606,ENSG00000069399,ENSG00000071564,ENSG00000078399,ENSG00000083857,ENSG00000087903,ENSG00000101144,ENSG00000101974,ENSG00000103126,ENSG00000104728,ENSG00000105639,ENSG00000105647,ENSG00000105717,ENSG00000105996,ENSG00000106004,ENSG00000106571,ENSG00000106852,ENSG00000107263,ENSG00000110047…
GO:BP	regulation of biosynthetic process	GO:0009889	FALSE	0.00349609	2.45642	5813	343	135	21031	ENSG00000005302,ENSG00000007866,ENSG00000008083,ENSG00000012779,ENSG00000020633,ENSG00000061455,ENSG00000064012,ENSG00000066827,ENSG00000067606,ENSG00000069011,ENSG00000069399,ENSG00000071564,ENSG00000072310,ENSG00000078328,ENSG00000078399,ENSG00000087903,ENSG00000101144,ENSG00000102098,ENSG00000102241,ENSG00000102935,ENSG00000103067,ENSG00000103126,ENSG00000103496,ENSG00000105639,ENSG00000105647…
GO:BP	neuron differentiation	GO:0030182	FALSE	0.00370352	2.43139	1431	343	48	21031	ENSG00000020633,ENSG00000038382,ENSG00000053918,ENSG00000058866,ENSG00000067606,ENSG00000071564,ENSG00000101144,ENSG00000105717,ENSG00000105996,ENSG00000106571,ENSG00000106852,ENSG00000107263,ENSG00000110047,ENSG00000118689,ENSG00000126934,ENSG00000128829,ENSG00000129514,ENSG00000131697,ENSG00000134121,ENSG00000134595,ENSG00000135090,ENSG00000140262,ENSG00000144355,ENSG00000154645,ENSG00000155760…
GO:BP	skeletal system morphogenesis	GO:0048705	TRUE	0.00387453	2.41178	234	343	16	21031	ENSG00000078399,ENSG00000101144,ENSG00000105996,ENSG00000105997,ENSG00000106004,ENSG00000106571,ENSG00000112559,ENSG00000119042,ENSG00000120093,ENSG00000120094,ENSG00000138829,ENSG00000143867,ENSG00000157227,ENSG00000163132,ENSG00000182742,ENSG00000196092
GO:BP	cell-cell signaling	GO:0007267	FALSE	0.00428829	2.36772	1704	343	54	21031	ENSG00000010327,ENSG00000012779,ENSG00000032389,ENSG00000038382,ENSG00000053438,ENSG00000053918,ENSG00000060558,ENSG00000067606,ENSG00000072310,ENSG00000083857,ENSG00000093010,ENSG00000103126,ENSG00000103496,ENSG00000105464,ENSG00000106004,ENSG00000106571,ENSG00000107263,ENSG00000108556,ENSG00000112559,ENSG00000113262,ENSG00000116032,ENSG00000118689,ENSG00000120251,ENSG00000120327,ENSG00000124216…
GO:BP	signal transduction	GO:0007165	FALSE	0.00493859	2.3064	5959	343	137	21031	ENSG00000007047,ENSG00000007866,ENSG00000023892,ENSG00000038382,ENSG00000053918,ENSG00000058866,ENSG00000060558,ENSG00000064012,ENSG00000067606,ENSG00000068028,ENSG00000069399,ENSG00000072310,ENSG00000077420,ENSG00000087460,ENSG00000095370,ENSG00000100599,ENSG00000101144,ENSG00000101460,ENSG00000101955,ENSG00000102007,ENSG00000102302,ENSG00000102935,ENSG00000103126,ENSG00000103496,ENSG00000104728…
GO:BP	cellular response to stimulus	GO:0051716	FALSE	0.00558577	2.25292	7394	343	162	21031	ENSG00000007047,ENSG00000007866,ENSG00000008083,ENSG00000012779,ENSG00000023892,ENSG00000038382,ENSG00000053918,ENSG00000058866,ENSG00000060558,ENSG00000064012,ENSG00000067606,ENSG00000068028,ENSG00000069399,ENSG00000072310,ENSG00000076248,ENSG00000077420,ENSG00000087460,ENSG00000087903,ENSG00000093010,ENSG00000095370,ENSG00000100599,ENSG00000100721,ENSG00000101144,ENSG00000101460,ENSG00000101955…
GO:BP	negative regulation of cellular process	GO:0048523	FALSE	0.00635042	2.1972	5541	343	129	21031	ENSG00000008083,ENSG00000012779,ENSG00000020633,ENSG00000038382,ENSG00000053918,ENSG00000058866,ENSG00000061455,ENSG00000064012,ENSG00000067606,ENSG00000069011,ENSG00000069399,ENSG00000071564,ENSG00000072310,ENSG00000076248,ENSG00000078399,ENSG00000100599,ENSG00000100721,ENSG00000101144,ENSG00000101955,ENSG00000102098,ENSG00000102935,ENSG00000103126,ENSG00000105122,ENSG00000105639,ENSG00000105647…
GO:BP	negative regulation of biological process	GO:0048519	FALSE	0.00639389	2.19424	5874	343	135	21031	ENSG00000008083,ENSG00000010327,ENSG00000012779,ENSG00000020633,ENSG00000038382,ENSG00000053918,ENSG00000058866,ENSG00000061455,ENSG00000064012,ENSG00000067606,ENSG00000069011,ENSG00000069399,ENSG00000071564,ENSG00000072310,ENSG00000076248,ENSG00000078399,ENSG00000087460,ENSG00000100599,ENSG00000100721,ENSG00000101144,ENSG00000101955,ENSG00000102098,ENSG00000102935,ENSG00000103126,ENSG00000105122…
GO:BP	central nervous system development	GO:0007417	FALSE	0.00646397	2.1895	1035	343	38	21031	ENSG00000008083,ENSG00000053438,ENSG00000069011,ENSG00000101144,ENSG00000102935,ENSG00000105464,ENSG00000105717,ENSG00000105996,ENSG00000106571,ENSG00000106852,ENSG00000118689,ENSG00000120093,ENSG00000120094,ENSG00000127663,ENSG00000132671,ENSG00000134595,ENSG00000144355,ENSG00000157240,ENSG00000159556,ENSG00000160460,ENSG00000163064,ENSG00000163132,ENSG00000167632,ENSG00000169071,ENSG00000172201…
GO:BP	tissue development	GO:0009888	FALSE	0.00724672	2.13986	2010	343	60	21031	ENSG00000008083,ENSG00000012779,ENSG00000020633,ENSG00000053918,ENSG00000066827,ENSG00000069011,ENSG00000078328,ENSG00000083857,ENSG00000087460,ENSG00000101144,ENSG00000103067,ENSG00000103126,ENSG00000105997,ENSG00000106004,ENSG00000106571,ENSG00000107263,ENSG00000111799,ENSG00000119042,ENSG00000120093,ENSG00000121068,ENSG00000124216,ENSG00000126934,ENSG00000129514,ENSG00000133816,ENSG00000135439…
GO:BP	gland development	GO:0048732	FALSE	0.0146981	1.83274	454	343	22	21031	ENSG00000008083,ENSG00000069011,ENSG00000078399,ENSG00000101144,ENSG00000103067,ENSG00000105997,ENSG00000106004,ENSG00000106571,ENSG00000120093,ENSG00000121068,ENSG00000126767,ENSG00000126934,ENSG00000129514,ENSG00000134595,ENSG00000135439,ENSG00000141448,ENSG00000163132,ENSG00000172201,ENSG00000183117,ENSG00000184937,ENSG00000185950,ENSG00000196498
GO:BP	connective tissue development	GO:0061448	FALSE	0.0154809	1.8102	291	343	17	21031	ENSG00000020633,ENSG00000069011,ENSG00000101144,ENSG00000105997,ENSG00000106004,ENSG00000106571,ENSG00000119042,ENSG00000120093,ENSG00000124216,ENSG00000129514,ENSG00000143867,ENSG00000163132,ENSG00000172201,ENSG00000184675,ENSG00000184937,ENSG00000198947,ENSG00000251493
GO:BP	regulation of cellular metabolic process	GO:0031323	FALSE	0.0199193	1.70073	6673	343	147	21031	ENSG00000005302,ENSG00000007866,ENSG00000008083,ENSG00000012779,ENSG00000020633,ENSG00000061455,ENSG00000063601,ENSG00000064012,ENSG00000066827,ENSG00000067606,ENSG00000069011,ENSG00000069399,ENSG00000071564,ENSG00000072310,ENSG00000078328,ENSG00000078399,ENSG00000087903,ENSG00000095370,ENSG00000100721,ENSG00000101144,ENSG00000102098,ENSG00000102241,ENSG00000102935,ENSG00000103067,ENSG00000103126…
GO:BP	tube development	GO:0035295	FALSE	0.0217503	1.66253	1091	343	38	21031	ENSG00000010327,ENSG00000012779,ENSG00000053918,ENSG00000064012,ENSG00000072310,ENSG00000101144,ENSG00000103067,ENSG00000105997,ENSG00000106004,ENSG00000106571,ENSG00000120093,ENSG00000121068,ENSG00000126016,ENSG00000126767,ENSG00000126934,ENSG00000128805,ENSG00000129514,ENSG00000130066,ENSG00000132669,ENSG00000133816,ENSG00000137834,ENSG00000141448,ENSG00000143867,ENSG00000143878,ENSG00000157227…
GO:BP	tissue morphogenesis	GO:0048729	FALSE	0.0219001	1.65955	611	343	26	21031	ENSG00000083857,ENSG00000101144,ENSG00000103067,ENSG00000103126,ENSG00000106004,ENSG00000106571,ENSG00000121068,ENSG00000124216,ENSG00000129514,ENSG00000133816,ENSG00000143867,ENSG00000143878,ENSG00000157227,ENSG00000157240,ENSG00000159753,ENSG00000163132,ENSG00000163472,ENSG00000169946,ENSG00000170561,ENSG00000172201,ENSG00000179588,ENSG00000182742,ENSG00000183117,ENSG00000184937,ENSG00000251322…
GO:BP	regulation of macromolecule metabolic process	GO:0060255	FALSE	0.0227535	1.64295	6631	343	146	21031	ENSG00000005302,ENSG00000007866,ENSG00000008083,ENSG00000012779,ENSG00000020633,ENSG00000061455,ENSG00000063601,ENSG00000064012,ENSG00000066827,ENSG00000067606,ENSG00000068028,ENSG00000069011,ENSG00000069399,ENSG00000071564,ENSG00000072310,ENSG00000078328,ENSG00000078399,ENSG00000087903,ENSG00000095370,ENSG00000100721,ENSG00000101144,ENSG00000102098,ENSG00000102241,ENSG00000102935,ENSG00000103067…
GO:BP	anatomical structure formation involved in morphogenesis	GO:0048646	FALSE	0.0249484	1.60296	1183	343	40	21031	ENSG00000010327,ENSG00000012779,ENSG00000064012,ENSG00000069399,ENSG00000087460,ENSG00000087903,ENSG00000101144,ENSG00000103126,ENSG00000105997,ENSG00000106004,ENSG00000106571,ENSG00000110047,ENSG00000111799,ENSG00000117400,ENSG00000120093,ENSG00000120094,ENSG00000121068,ENSG00000124216,ENSG00000126016,ENSG00000126934,ENSG00000128805,ENSG00000129514,ENSG00000130066,ENSG00000138829,ENSG00000141448…
GO:BP	positive regulation of developmental process	GO:0051094	FALSE	0.0327615	1.48464	1328	343	43	21031	ENSG00000012779,ENSG00000020633,ENSG00000064012,ENSG00000067606,ENSG00000071564,ENSG00000101144,ENSG00000101974,ENSG00000106004,ENSG00000106571,ENSG00000110047,ENSG00000117400,ENSG00000118689,ENSG00000121068,ENSG00000124216,ENSG00000126016,ENSG00000126934,ENSG00000129514,ENSG00000132669,ENSG00000135439,ENSG00000138829,ENSG00000140262,ENSG00000141448,ENSG00000143867,ENSG00000143878,ENSG00000144355…
GO:BP	cellular nitrogen compound biosynthetic process	GO:0044271	FALSE	0.0339274	1.46945	4836	343	113	21031	ENSG00000005302,ENSG00000007866,ENSG00000008083,ENSG00000020633,ENSG00000061455,ENSG00000066827,ENSG00000067606,ENSG00000069011,ENSG00000069399,ENSG00000071564,ENSG00000072310,ENSG00000078399,ENSG00000087903,ENSG00000101144,ENSG00000102098,ENSG00000102241,ENSG00000102935,ENSG00000103126,ENSG00000105647,ENSG00000105717,ENSG00000105996,ENSG00000105997,ENSG00000106004,ENSG00000106006,ENSG00000106571…
GO:BP	response to stimulus	GO:0050896	FALSE	0.0365675	1.4369	8976	343	185	21031	ENSG00000007047,ENSG00000007866,ENSG00000008083,ENSG00000010327,ENSG00000012779,ENSG00000020633,ENSG00000023892,ENSG00000038382,ENSG00000053918,ENSG00000058866,ENSG00000060558,ENSG00000064012,ENSG00000067606,ENSG00000068028,ENSG00000069399,ENSG00000072310,ENSG00000076248,ENSG00000077420,ENSG00000078399,ENSG00000087460,ENSG00000087903,ENSG00000093010,ENSG00000095370,ENSG00000100599,ENSG00000100721…
GO:BP	respiratory system development	GO:0060541	FALSE	0.0392159	1.40654	220	343	14	21031	ENSG00000072310,ENSG00000103067,ENSG00000106004,ENSG00000106571,ENSG00000121068,ENSG00000126767,ENSG00000126934,ENSG00000129514,ENSG00000141448,ENSG00000157227,ENSG00000163132,ENSG00000169946,ENSG00000176788,ENSG00000184937
GO:BP	pattern specification involved in metanephros development	GO:0072268	FALSE	0.040464	1.39293	4	343	3	21031	ENSG00000143867,ENSG00000170561,ENSG00000251493
GO:BP	proximal/distal pattern formation	GO:0009954	FALSE	0.0467012	1.33067	35	343	6	21031	ENSG00000078399,ENSG00000106571,ENSG00000143867,ENSG00000144355,ENSG00000163064,ENSG00000170561
GO:BP	regulation of cell differentiation	GO:0045595	FALSE	0.0490645	1.30923	1576	343	48	21031	ENSG00000012779,ENSG00000020633,ENSG00000038382,ENSG00000061455,ENSG00000064012,ENSG00000067606,ENSG00000071564,ENSG00000078328,ENSG00000078399,ENSG00000101144,ENSG00000101974,ENSG00000103126,ENSG00000105639,ENSG00000105996,ENSG00000106004,ENSG00000106571,ENSG00000117400,ENSG00000118689,ENSG00000120093,ENSG00000124216,ENSG00000126934,ENSG00000128829,ENSG00000129514,ENSG00000132669,ENSG00000134595…
KEGG	Signaling pathways regulating pluripotency of stem cells	KEGG:04550	TRUE	0.00160478	2.79459	143	136	11	8484	ENSG00000008083,ENSG00000071564,ENSG00000103126,ENSG00000105639,ENSG00000105647,ENSG00000120094,ENSG00000126934,ENSG00000155760,ENSG00000157240,ENSG00000172201,ENSG00000243709
KEGG	Hippo signaling pathway	KEGG:04390	TRUE	0.0191509	1.71781	157	136	10	8484	ENSG00000007866,ENSG00000067606,ENSG00000068028,ENSG00000101144,ENSG00000103126,ENSG00000126016,ENSG00000142279,ENSG00000155760,ENSG00000157240,ENSG00000183230
KEGG	Endometrial cancer	KEGG:05213	FALSE	0.0291573	1.53525	58	136	6	8484	ENSG00000103126,ENSG00000105647,ENSG00000118689,ENSG00000126767,ENSG00000126934,ENSG00000183230
REAC	RHOA GTPase cycle	REAC:R-HSA-8980692	FALSE	2.30424e-06	5.63747	149	186	16	10842	ENSG00000023892,ENSG00000038382,ENSG00000072786,ENSG00000104728,ENSG00000105647,ENSG00000107863,ENSG00000110237,ENSG00000111348,ENSG00000122966,ENSG00000126217,ENSG00000128805,ENSG00000130052,ENSG00000136002,ENSG00000169851,ENSG00000180448,ENSG00000186517
REAC	CDC42 GTPase cycle	REAC:R-HSA-9013148	TRUE	4.09677e-06	5.38756	155	186	16	10842	ENSG00000023892,ENSG00000038382,ENSG00000102302,ENSG00000104728,ENSG00000105647,ENSG00000107863,ENSG00000111348,ENSG00000126217,ENSG00000128805,ENSG00000130052,ENSG00000136002,ENSG00000147251,ENSG00000159314,ENSG00000180448,ENSG00000184922,ENSG00000186517
REAC	RAC1 GTPase cycle	REAC:R-HSA-9013149	TRUE	7.44137e-06	5.12835	184	186	17	10842	ENSG00000023892,ENSG00000038382,ENSG00000104728,ENSG00000105647,ENSG00000107863,ENSG00000111348,ENSG00000122966,ENSG00000126217,ENSG00000128805,ENSG00000135090,ENSG00000136002,ENSG00000147251,ENSG00000159314,ENSG00000180448,ENSG00000184922,ENSG00000186517,ENSG00000188158
REAC	RHO GTPase cycle	REAC:R-HSA-9012999	TRUE	2.18921e-05	4.65971	449	186	26	10842	ENSG00000023892,ENSG00000038382,ENSG00000063601,ENSG00000072786,ENSG00000102302,ENSG00000104728,ENSG00000105647,ENSG00000107263,ENSG00000107863,ENSG00000110237,ENSG00000111348,ENSG00000122966,ENSG00000126217,ENSG00000128805,ENSG00000130052,ENSG00000135090,ENSG00000136002,ENSG00000143878,ENSG00000147251,ENSG00000159314,ENSG00000169851,ENSG00000176788,ENSG00000180448,ENSG00000184922,ENSG00000186517…
REAC	Signal Transduction	REAC:R-HSA-162582	FALSE	3.86777e-05	4.41254	2545	186	76	10842	ENSG00000020633,ENSG00000023892,ENSG00000038382,ENSG00000058866,ENSG00000060558,ENSG00000063601,ENSG00000064012,ENSG00000067606,ENSG00000072786,ENSG00000077420,ENSG00000087460,ENSG00000102302,ENSG00000103067,ENSG00000103126,ENSG00000104728,ENSG00000105122,ENSG00000105464,ENSG00000105639,ENSG00000105647,ENSG00000105808,ENSG00000106571,ENSG00000107263,ENSG00000107863,ENSG00000110237,ENSG00000111348…
REAC	RHOB GTPase cycle	REAC:R-HSA-9013026	FALSE	0.00013175	3.88025	70	186	10	10842	ENSG00000072786,ENSG00000104728,ENSG00000105647,ENSG00000107863,ENSG00000110237,ENSG00000122966,ENSG00000126217,ENSG00000130052,ENSG00000143878,ENSG00000169851
REAC	Signaling by Rho GTPases	REAC:R-HSA-194315	FALSE	0.0291887	1.53478	702	186	27	10842	ENSG00000023892,ENSG00000038382,ENSG00000063601,ENSG00000067606,ENSG00000072786,ENSG00000102302,ENSG00000104728,ENSG00000105647,ENSG00000107263,ENSG00000107863,ENSG00000110237,ENSG00000111348,ENSG00000122966,ENSG00000126217,ENSG00000128805,ENSG00000130052,ENSG00000135090,ENSG00000136002,ENSG00000143878,ENSG00000147251,ENSG00000159314,ENSG00000169851,ENSG00000176788,ENSG00000180448,ENSG00000184922…
REAC	Signaling by Rho GTPases, Miro GTPases and RHOBTB3	REAC:R-HSA-9716542	FALSE	0.0417614	1.37923	717	186	27	10842	ENSG00000023892,ENSG00000038382,ENSG00000063601,ENSG00000067606,ENSG00000072786,ENSG00000102302,ENSG00000104728,ENSG00000105647,ENSG00000107263,ENSG00000107863,ENSG00000110237,ENSG00000111348,ENSG00000122966,ENSG00000126217,ENSG00000128805,ENSG00000130052,ENSG00000135090,ENSG00000136002,ENSG00000143878,ENSG00000147251,ENSG00000159314,ENSG00000169851,ENSG00000176788,ENSG00000180448,ENSG00000184922…
TF	Factor: SP1:SP3; motif: CCSCCCCCYCC	TF:M01219	TRUE	2.55456e-10	9.59268	7026	388	207	20045	ENSG00000005302,ENSG00000007047,ENSG00000007866,ENSG00000008083,ENSG00000012779,ENSG00000038382,ENSG00000050767,ENSG00000053918,ENSG00000058866,ENSG00000061455,ENSG00000063601,ENSG00000065413,ENSG00000066382,ENSG00000066827,ENSG00000067606,ENSG00000067840,ENSG00000068028,ENSG00000069011,ENSG00000069399,ENSG00000071564,ENSG00000072310,ENSG00000072786,ENSG00000076248,ENSG00000078328,ENSG00000078399…
TF	Factor: GKLF; motif: NNRRGRRNGNSNNN; match class: 1	TF:M07040_1	FALSE	1.32538e-09	8.87766	8420	388	233	20045	ENSG00000005302,ENSG00000007047,ENSG00000007866,ENSG00000008083,ENSG00000038382,ENSG00000053438,ENSG00000053918,ENSG00000058453,ENSG00000060558,ENSG00000061455,ENSG00000063601,ENSG00000066382,ENSG00000066827,ENSG00000067606,ENSG00000067840,ENSG00000069011,ENSG00000069399,ENSG00000069424,ENSG00000071564,ENSG00000077420,ENSG00000078399,ENSG00000081138,ENSG00000087460,ENSG00000092068,ENSG00000093010…
TF	Factor: E2F4; motif: YCCCGCCNCNNSSNNSNN	TF:M12599	FALSE	1.13282e-08	7.94584	17574	388	378	20045	ENSG00000005302,ENSG00000007047,ENSG00000007129,ENSG00000007866,ENSG00000008083,ENSG00000010327,ENSG00000012779,ENSG00000020633,ENSG00000023892,ENSG00000032389,ENSG00000038382,ENSG00000050767,ENSG00000053438,ENSG00000053918,ENSG00000058453,ENSG00000058866,ENSG00000060558,ENSG00000061455,ENSG00000063601,ENSG00000064012,ENSG00000065413,ENSG00000066382,ENSG00000066827,ENSG00000067606,ENSG00000067840…
TF	Factor: E2F4; motif: YCCCGCCNCNNSSNNSNN; match class: 1	TF:M12599_1	FALSE	2.49022e-08	7.60376	16076	388	359	20045	ENSG00000005302,ENSG00000007047,ENSG00000007866,ENSG00000008083,ENSG00000010327,ENSG00000012779,ENSG00000020633,ENSG00000023892,ENSG00000032389,ENSG00000038382,ENSG00000050767,ENSG00000053438,ENSG00000053918,ENSG00000058453,ENSG00000058866,ENSG00000060558,ENSG00000061455,ENSG00000063601,ENSG00000064012,ENSG00000065413,ENSG00000066382,ENSG00000066827,ENSG00000067606,ENSG00000067840,ENSG00000068028…
TF	Factor: ZNF253; motif: SNGNSCGNGGNGCKGNN	TF:M13147	FALSE	5.27992e-08	7.27737	11358	388	283	20045	ENSG00000005302,ENSG00000007047,ENSG00000007866,ENSG00000010327,ENSG00000012779,ENSG00000020633,ENSG00000023892,ENSG00000032389,ENSG00000038382,ENSG00000050767,ENSG00000053438,ENSG00000053918,ENSG00000058453,ENSG00000060558,ENSG00000061455,ENSG00000063601,ENSG00000065413,ENSG00000066382,ENSG00000066827,ENSG00000067606,ENSG00000067840,ENSG00000068028,ENSG00000069011,ENSG00000069399,ENSG00000071564…
TF	Factor: MAZ; motif: GGGGGAGGGGGNGRGRRRGNRG; match class: 1	TF:M09984_1	FALSE	9.6131e-08	7.01714	5755	388	172	20045	ENSG00000005302,ENSG00000007047,ENSG00000007866,ENSG00000008083,ENSG00000012779,ENSG00000050767,ENSG00000053918,ENSG00000058453,ENSG00000061455,ENSG00000063601,ENSG00000065413,ENSG00000066382,ENSG00000067840,ENSG00000069011,ENSG00000069399,ENSG00000071564,ENSG00000072786,ENSG00000076248,ENSG00000077420,ENSG00000084070,ENSG00000087460,ENSG00000087903,ENSG00000101144,ENSG00000101460,ENSG00000102302…
TF	Factor: ETF; motif: CCCCGCCCCYN; match class: 1	TF:M07039_1	FALSE	1.78603e-07	6.74811	13994	388	326	20045	ENSG00000005302,ENSG00000007047,ENSG00000007129,ENSG00000007866,ENSG00000008083,ENSG00000010327,ENSG00000012779,ENSG00000020633,ENSG00000023892,ENSG00000038382,ENSG00000050767,ENSG00000053438,ENSG00000053918,ENSG00000058453,ENSG00000058866,ENSG00000060558,ENSG00000061455,ENSG00000063601,ENSG00000065413,ENSG00000066382,ENSG00000066827,ENSG00000067606,ENSG00000067840,ENSG00000068028,ENSG00000069011…
TF	Factor: ZF5; motif: NRNGNGCGCGCWN; match class: 1	TF:M00333_1	FALSE	1.95221e-07	6.70947	12784	388	306	20045	ENSG00000005302,ENSG00000007047,ENSG00000007129,ENSG00000007866,ENSG00000008083,ENSG00000010327,ENSG00000012779,ENSG00000020633,ENSG00000032389,ENSG00000038382,ENSG00000050767,ENSG00000053438,ENSG00000053918,ENSG00000058453,ENSG00000058866,ENSG00000060558,ENSG00000061455,ENSG00000063601,ENSG00000065413,ENSG00000066382,ENSG00000066827,ENSG00000067606,ENSG00000067840,ENSG00000068028,ENSG00000069011…
TF	Factor: ZNF300; motif: SWGGGGGSN; match class: 1	TF:M07486_1	FALSE	2.87121e-07	6.54193	7597	388	209	20045	ENSG00000005302,ENSG00000007047,ENSG00000007129,ENSG00000007866,ENSG00000008083,ENSG00000010327,ENSG00000012779,ENSG00000020633,ENSG00000023892,ENSG00000050767,ENSG00000053438,ENSG00000053918,ENSG00000058453,ENSG00000061455,ENSG00000063601,ENSG00000066382,ENSG00000067606,ENSG00000067840,ENSG00000069399,ENSG00000071564,ENSG00000072786,ENSG00000076248,ENSG00000084070,ENSG00000087460,ENSG00000092068…
TF	Factor: BTEB3; motif: CCNNSCCNSCCCCKCCCCC	TF:M09826	FALSE	6.66578e-07	6.17615	11837	388	288	20045	ENSG00000005302,ENSG00000007047,ENSG00000007129,ENSG00000007866,ENSG00000008083,ENSG00000012779,ENSG00000020633,ENSG00000023892,ENSG00000032389,ENSG00000038382,ENSG00000050767,ENSG00000053438,ENSG00000053918,ENSG00000058453,ENSG00000058866,ENSG00000060558,ENSG00000061455,ENSG00000063601,ENSG00000065413,ENSG00000066382,ENSG00000066827,ENSG00000067606,ENSG00000067840,ENSG00000069011,ENSG00000069399…
TF	Factor: ZNF219; motif: SNNCAGCACCNNGGNCAGCGSC	TF:M13149	FALSE	1.89343e-06	5.72275	11695	388	284	20045	ENSG00000005302,ENSG00000007047,ENSG00000007129,ENSG00000007866,ENSG00000008083,ENSG00000010327,ENSG00000012779,ENSG00000020633,ENSG00000032389,ENSG00000038382,ENSG00000050767,ENSG00000053918,ENSG00000058453,ENSG00000060558,ENSG00000061455,ENSG00000063601,ENSG00000064012,ENSG00000065413,ENSG00000066382,ENSG00000066827,ENSG00000067606,ENSG00000067840,ENSG00000068028,ENSG00000069011,ENSG00000069399…
TF	Factor: ZNF219; motif: SNNCAGCACCNNGGNCAGCGSC; match class: 1	TF:M13149_1	FALSE	1.94987e-06	5.70999	6813	388	190	20045	ENSG00000005302,ENSG00000007047,ENSG00000007129,ENSG00000007866,ENSG00000010327,ENSG00000012779,ENSG00000038382,ENSG00000050767,ENSG00000053918,ENSG00000060558,ENSG00000063601,ENSG00000065413,ENSG00000066382,ENSG00000067606,ENSG00000067840,ENSG00000069011,ENSG00000069399,ENSG00000071564,ENSG00000072310,ENSG00000072786,ENSG00000076248,ENSG00000077420,ENSG00000083857,ENSG00000084070,ENSG00000087460…
TF	Factor: BEN; motif: CAGCGRNV; match class: 1	TF:M01240_1	FALSE	2.63178e-06	5.57975	13586	388	316	20045	ENSG00000005302,ENSG00000007866,ENSG00000008083,ENSG00000010327,ENSG00000012779,ENSG00000020633,ENSG00000023892,ENSG00000032389,ENSG00000038382,ENSG00000050767,ENSG00000053438,ENSG00000053918,ENSG00000060558,ENSG00000061455,ENSG00000063601,ENSG00000065413,ENSG00000066382,ENSG00000066827,ENSG00000067606,ENSG00000067840,ENSG00000068028,ENSG00000069011,ENSG00000069399,ENSG00000071564,ENSG00000072310…
TF	Factor: HA95; motif: CCSNSSCCNSCNCCWSCCNS	TF:M13127	FALSE	2.69088e-06	5.57011	12581	388	299	20045	ENSG00000005302,ENSG00000007047,ENSG00000007129,ENSG00000007866,ENSG00000008083,ENSG00000010327,ENSG00000012779,ENSG00000020633,ENSG00000023892,ENSG00000032389,ENSG00000038382,ENSG00000050767,ENSG00000053438,ENSG00000053918,ENSG00000058453,ENSG00000058866,ENSG00000060558,ENSG00000061455,ENSG00000063601,ENSG00000065413,ENSG00000066382,ENSG00000066827,ENSG00000067606,ENSG00000067840,ENSG00000069011…
TF	Factor: ZNF609; motif: GNSNGGGNGCTGN	TF:M13132	FALSE	3.57635e-06	5.44656	11356	388	277	20045	ENSG00000005302,ENSG00000007129,ENSG00000007866,ENSG00000008083,ENSG00000010327,ENSG00000020633,ENSG00000023892,ENSG00000038382,ENSG00000053918,ENSG00000058453,ENSG00000060558,ENSG00000061455,ENSG00000063601,ENSG00000065413,ENSG00000066382,ENSG00000067606,ENSG00000067840,ENSG00000069011,ENSG00000069399,ENSG00000069424,ENSG00000072310,ENSG00000072786,ENSG00000076248,ENSG00000077420,ENSG00000078328…
TF	Factor: MAZ; motif: GGGMGGGGS; match class: 1	TF:M10432_1	FALSE	5.8976e-06	5.22932	4534	388	139	20045	ENSG00000005302,ENSG00000007047,ENSG00000007866,ENSG00000008083,ENSG00000012779,ENSG00000038382,ENSG00000053918,ENSG00000061455,ENSG00000063601,ENSG00000066382,ENSG00000066827,ENSG00000067606,ENSG00000067840,ENSG00000069011,ENSG00000071564,ENSG00000072786,ENSG00000076248,ENSG00000084070,ENSG00000087460,ENSG00000100599,ENSG00000101144,ENSG00000101460,ENSG00000102935,ENSG00000104728,ENSG00000104783…
TF	Factor: E2F-4; motif: SNGGGCGGGAANN	TF:M09894	FALSE	7.40767e-06	5.13032	16606	388	361	20045	ENSG00000005302,ENSG00000007047,ENSG00000007129,ENSG00000007866,ENSG00000008083,ENSG00000010327,ENSG00000012779,ENSG00000020633,ENSG00000023892,ENSG00000038382,ENSG00000050767,ENSG00000053438,ENSG00000053918,ENSG00000058453,ENSG00000058866,ENSG00000060558,ENSG00000061455,ENSG00000063601,ENSG00000064012,ENSG00000065413,ENSG00000066382,ENSG00000066827,ENSG00000067606,ENSG00000067840,ENSG00000068028…
TF	Factor: MAZ; motif: GGGGGAGGGGGNGRGRRRGNRG	TF:M09984	FALSE	1.29546e-05	4.88758	9841	388	247	20045	ENSG00000005302,ENSG00000007047,ENSG00000007129,ENSG00000007866,ENSG00000008083,ENSG00000012779,ENSG00000038382,ENSG00000050767,ENSG00000053438,ENSG00000053918,ENSG00000058453,ENSG00000060558,ENSG00000061455,ENSG00000063601,ENSG00000065413,ENSG00000066382,ENSG00000066827,ENSG00000067606,ENSG00000067840,ENSG00000069011,ENSG00000069399,ENSG00000069424,ENSG00000071564,ENSG00000072310,ENSG00000072786…
TF	Factor: ZNF138; motif: GCAGCRSCNSGSNCMGSGCS	TF:M13144	FALSE	1.54406e-05	4.81134	9856	388	247	20045	ENSG00000005302,ENSG00000007047,ENSG00000007866,ENSG00000008083,ENSG00000010327,ENSG00000012779,ENSG00000032389,ENSG00000038382,ENSG00000050767,ENSG00000053438,ENSG00000053918,ENSG00000058453,ENSG00000058866,ENSG00000061455,ENSG00000063601,ENSG00000065413,ENSG00000066382,ENSG00000066827,ENSG00000067606,ENSG00000067840,ENSG00000068028,ENSG00000069011,ENSG00000069399,ENSG00000069424,ENSG00000071564…
TF	Factor: ZNF460; motif: NNACNCCCCCCNN	TF:M12313	FALSE	1.73342e-05	4.76109	6026	388	170	20045	ENSG00000007047,ENSG00000007866,ENSG00000008083,ENSG00000020633,ENSG00000038382,ENSG00000053438,ENSG00000063601,ENSG00000067606,ENSG00000067840,ENSG00000069011,ENSG00000069399,ENSG00000071564,ENSG00000076248,ENSG00000084070,ENSG00000087460,ENSG00000095066,ENSG00000101955,ENSG00000102007,ENSG00000102098,ENSG00000102241,ENSG00000102302,ENSG00000102935,ENSG00000103126,ENSG00000103496,ENSG00000104728…
TF	Factor: WT1; motif: NNGGGNGGGSGN	TF:M07436	FALSE	2.16932e-05	4.66368	6709	388	184	20045	ENSG00000005302,ENSG00000007047,ENSG00000007866,ENSG00000008083,ENSG00000012779,ENSG00000038382,ENSG00000050767,ENSG00000053918,ENSG00000058866,ENSG00000061455,ENSG00000063601,ENSG00000066382,ENSG00000067606,ENSG00000067840,ENSG00000069011,ENSG00000069399,ENSG00000071564,ENSG00000072786,ENSG00000076248,ENSG00000077420,ENSG00000078328,ENSG00000083857,ENSG00000087460,ENSG00000087903,ENSG00000095370…
TF	Factor: RERE; motif: CNGCNSCNNGSRCRGSGSS	TF:M13129	FALSE	2.50986e-05	4.60035	10538	388	259	20045	ENSG00000005302,ENSG00000007047,ENSG00000007129,ENSG00000007866,ENSG00000008083,ENSG00000010327,ENSG00000012779,ENSG00000032389,ENSG00000038382,ENSG00000050767,ENSG00000053438,ENSG00000053918,ENSG00000058866,ENSG00000060558,ENSG00000061455,ENSG00000065413,ENSG00000066382,ENSG00000066827,ENSG00000067606,ENSG00000067840,ENSG00000069011,ENSG00000069399,ENSG00000069424,ENSG00000071564,ENSG00000072786…
TF	Factor: ZNF253; motif: SNGNSCGNGGNGCKGNN; match class: 1	TF:M13147_1	FALSE	2.60871e-05	4.58357	6820	388	186	20045	ENSG00000005302,ENSG00000007047,ENSG00000007866,ENSG00000010327,ENSG00000012779,ENSG00000032389,ENSG00000038382,ENSG00000053918,ENSG00000058453,ENSG00000061455,ENSG00000063601,ENSG00000065413,ENSG00000066382,ENSG00000066827,ENSG00000067606,ENSG00000067840,ENSG00000069011,ENSG00000069399,ENSG00000071564,ENSG00000072786,ENSG00000076248,ENSG00000078328,ENSG00000078399,ENSG00000081138,ENSG00000083857…
TF	Factor: CKROX; motif: SCCCTCCCC	TF:M01175	FALSE	2.67853e-05	4.5721	7505	388	200	20045	ENSG00000005302,ENSG00000007047,ENSG00000007129,ENSG00000007866,ENSG00000008083,ENSG00000038382,ENSG00000053438,ENSG00000053918,ENSG00000058866,ENSG00000061455,ENSG00000063601,ENSG00000065413,ENSG00000066382,ENSG00000067606,ENSG00000067840,ENSG00000069011,ENSG00000069399,ENSG00000069424,ENSG00000071564,ENSG00000072310,ENSG00000076248,ENSG00000081138,ENSG00000083857,ENSG00000084070,ENSG00000087460…
TF	Factor: Miz-1; motif: NNRGGWGGGGGAGGGGMRR	TF:M10112	FALSE	2.74001e-05	4.56225	8762	388	225	20045	ENSG00000005302,ENSG00000007047,ENSG00000007866,ENSG00000008083,ENSG00000012779,ENSG00000020633,ENSG00000038382,ENSG00000053438,ENSG00000053918,ENSG00000058453,ENSG00000061455,ENSG00000063601,ENSG00000065413,ENSG00000066382,ENSG00000066827,ENSG00000067606,ENSG00000067840,ENSG00000068028,ENSG00000069011,ENSG00000069399,ENSG00000069424,ENSG00000071564,ENSG00000072310,ENSG00000072786,ENSG00000076248…
TF	Factor: Churchill; motif: CGGGNN	TF:M00986	FALSE	2.91462e-05	4.53542	14579	388	329	20045	ENSG00000005302,ENSG00000007047,ENSG00000007866,ENSG00000008083,ENSG00000010327,ENSG00000012779,ENSG00000020633,ENSG00000023892,ENSG00000032389,ENSG00000038382,ENSG00000050767,ENSG00000053438,ENSG00000053918,ENSG00000058453,ENSG00000058866,ENSG00000060558,ENSG00000061455,ENSG00000063601,ENSG00000065413,ENSG00000066382,ENSG00000066827,ENSG00000067606,ENSG00000067840,ENSG00000068028,ENSG00000069011…
TF	Factor: SP1:SP3; motif: CCSCCCCCYCC; match class: 1	TF:M01219_1	FALSE	2.92768e-05	4.53348	3048	388	102	20045	ENSG00000005302,ENSG00000007047,ENSG00000007866,ENSG00000008083,ENSG00000012779,ENSG00000038382,ENSG00000050767,ENSG00000053918,ENSG00000063601,ENSG00000065413,ENSG00000067606,ENSG00000067840,ENSG00000069011,ENSG00000069399,ENSG00000071564,ENSG00000072786,ENSG00000076248,ENSG00000078399,ENSG00000084070,ENSG00000087460,ENSG00000100599,ENSG00000102098,ENSG00000102302,ENSG00000102935,ENSG00000105647…
TF	Factor: GKLF; motif: NNRRGRRNGNSNNN	TF:M07040	FALSE	3.00234e-05	4.52254	13016	388	303	20045	ENSG00000005302,ENSG00000007047,ENSG00000007129,ENSG00000007866,ENSG00000008083,ENSG00000010327,ENSG00000020633,ENSG00000023892,ENSG00000038382,ENSG00000053438,ENSG00000053918,ENSG00000058453,ENSG00000060558,ENSG00000061455,ENSG00000063601,ENSG00000065413,ENSG00000066382,ENSG00000066827,ENSG00000067606,ENSG00000067840,ENSG00000069011,ENSG00000069399,ENSG00000069424,ENSG00000071564,ENSG00000072310…
TF	Factor: RNF96; motif: BCCCGCRGCC; match class: 1	TF:M01199_1	FALSE	3.7567e-05	4.42519	4481	388	135	20045	ENSG00000005302,ENSG00000007047,ENSG00000007866,ENSG00000008083,ENSG00000012779,ENSG00000038382,ENSG00000053918,ENSG00000063601,ENSG00000064012,ENSG00000065413,ENSG00000066382,ENSG00000067606,ENSG00000067840,ENSG00000069011,ENSG00000071564,ENSG00000072310,ENSG00000072786,ENSG00000076248,ENSG00000087460,ENSG00000100599,ENSG00000101144,ENSG00000101460,ENSG00000102302,ENSG00000102935,ENSG00000103067…
TF	Factor: GCMa:Erg; motif: ATGCGGGCGGAARKG	TF:M08487	FALSE	4.3494e-05	4.36157	14303	388	324	20045	ENSG00000005302,ENSG00000007047,ENSG00000008083,ENSG00000010327,ENSG00000012779,ENSG00000023892,ENSG00000032389,ENSG00000038382,ENSG00000050767,ENSG00000053438,ENSG00000053918,ENSG00000058453,ENSG00000058866,ENSG00000061455,ENSG00000063601,ENSG00000064012,ENSG00000065413,ENSG00000066382,ENSG00000066827,ENSG00000067606,ENSG00000067840,ENSG00000068028,ENSG00000069011,ENSG00000069399,ENSG00000071564…
TF	Factor: KROX; motif: CCCGCCCCCRCCCC; match class: 1	TF:M00982_1	FALSE	6.82533e-05	4.16588	3647	388	115	20045	ENSG00000005302,ENSG00000007047,ENSG00000007866,ENSG00000008083,ENSG00000012779,ENSG00000023892,ENSG00000038382,ENSG00000050767,ENSG00000053918,ENSG00000061455,ENSG00000063601,ENSG00000067606,ENSG00000067840,ENSG00000069399,ENSG00000071564,ENSG00000072786,ENSG00000076248,ENSG00000084070,ENSG00000087460,ENSG00000095066,ENSG00000100599,ENSG00000101144,ENSG00000102098,ENSG00000103067,ENSG00000103126…
TF	Factor: MED8; motif: CYYNSCYYCCTSCNCC; match class: 1	TF:M13128_1	FALSE	7.50337e-05	4.12474	8039	388	209	20045	ENSG00000005302,ENSG00000007047,ENSG00000007129,ENSG00000007866,ENSG00000008083,ENSG00000010327,ENSG00000023892,ENSG00000038382,ENSG00000053918,ENSG00000058453,ENSG00000060558,ENSG00000061455,ENSG00000063601,ENSG00000065413,ENSG00000066382,ENSG00000067606,ENSG00000067840,ENSG00000069011,ENSG00000069399,ENSG00000071564,ENSG00000072310,ENSG00000076248,ENSG00000077420,ENSG00000078399,ENSG00000084070…
TF	Factor: Sp2; motif: TGGGCGCGCCCA	TF:M06948	FALSE	9.13455e-05	4.03931	9124	388	230	20045	ENSG00000005302,ENSG00000007047,ENSG00000007866,ENSG00000008083,ENSG00000012779,ENSG00000020633,ENSG00000032389,ENSG00000038382,ENSG00000053438,ENSG00000053918,ENSG00000058453,ENSG00000058866,ENSG00000061455,ENSG00000063601,ENSG00000064012,ENSG00000065413,ENSG00000066382,ENSG00000066827,ENSG00000067840,ENSG00000068028,ENSG00000069011,ENSG00000069399,ENSG00000071564,ENSG00000072310,ENSG00000072786…
TF	Factor: Zbtb37; motif: NYACCGCRNTCACCGCR; match class: 1	TF:M12345_1	FALSE	0.000104512	3.98083	1844	388	70	20045	ENSG00000005302,ENSG00000050767,ENSG00000053918,ENSG00000061455,ENSG00000071564,ENSG00000084070,ENSG00000093010,ENSG00000102241,ENSG00000102935,ENSG00000105647,ENSG00000105996,ENSG00000110057,ENSG00000110237,ENSG00000112320,ENSG00000112679,ENSG00000115239,ENSG00000116032,ENSG00000119737,ENSG00000121068,ENSG00000126767,ENSG00000129514,ENSG00000131459,ENSG00000131508,ENSG00000134595,ENSG00000137834…
TF	Factor: BEN; motif: CAGCGRNV	TF:M01240	FALSE	0.000108214	3.96572	16870	388	362	20045	ENSG00000005302,ENSG00000007047,ENSG00000007866,ENSG00000008083,ENSG00000010327,ENSG00000012779,ENSG00000020633,ENSG00000023892,ENSG00000032389,ENSG00000038382,ENSG00000050767,ENSG00000053438,ENSG00000053918,ENSG00000058453,ENSG00000060558,ENSG00000061455,ENSG00000063601,ENSG00000064012,ENSG00000065413,ENSG00000066382,ENSG00000066827,ENSG00000067606,ENSG00000067840,ENSG00000068028,ENSG00000069011…
TF	Factor: ZNF142; motif: SNSCGCCCGCCCGCSCSS; match class: 1	TF:M12697_1	FALSE	0.000108432	3.96484	1020	388	47	20045	ENSG00000005302,ENSG00000007047,ENSG00000067840,ENSG00000071564,ENSG00000083857,ENSG00000087460,ENSG00000101460,ENSG00000102935,ENSG00000103126,ENSG00000106006,ENSG00000106852,ENSG00000107263,ENSG00000107863,ENSG00000108557,ENSG00000110057,ENSG00000112679,ENSG00000119403,ENSG00000121068,ENSG00000129514,ENSG00000130066,ENSG00000130382,ENSG00000131459,ENSG00000131508,ENSG00000131697,ENSG00000136002…
TF	Factor: E2F-1; motif: TTTGGCGCCAAA	TF:M04516	FALSE	0.000112288	3.94967	11711	388	278	20045	ENSG00000005302,ENSG00000007047,ENSG00000007866,ENSG00000008083,ENSG00000010327,ENSG00000012779,ENSG00000023892,ENSG00000032389,ENSG00000038382,ENSG00000050767,ENSG00000053438,ENSG00000053918,ENSG00000058866,ENSG00000060558,ENSG00000061455,ENSG00000063601,ENSG00000065413,ENSG00000066382,ENSG00000066827,ENSG00000067606,ENSG00000067840,ENSG00000068028,ENSG00000069011,ENSG00000071564,ENSG00000072310…
TF	Factor: ZF5; motif: GSGCGCGR; match class: 1	TF:M00716_1	FALSE	0.000130448	3.88456	14519	388	326	20045	ENSG00000005302,ENSG00000007047,ENSG00000007866,ENSG00000008083,ENSG00000012779,ENSG00000023892,ENSG00000032389,ENSG00000038382,ENSG00000050767,ENSG00000053438,ENSG00000053918,ENSG00000058453,ENSG00000058866,ENSG00000060558,ENSG00000061455,ENSG00000063601,ENSG00000065413,ENSG00000066382,ENSG00000066827,ENSG00000067606,ENSG00000067840,ENSG00000068028,ENSG00000069011,ENSG00000069399,ENSG00000071564…
TF	Factor: E2F-1; motif: NNNNGGCGGGAARN	TF:M09892	FALSE	0.000136023	3.86639	13916	388	316	20045	ENSG00000005302,ENSG00000007047,ENSG00000007866,ENSG00000008083,ENSG00000010327,ENSG00000012779,ENSG00000020633,ENSG00000023892,ENSG00000038382,ENSG00000050767,ENSG00000053438,ENSG00000053918,ENSG00000058453,ENSG00000058866,ENSG00000060558,ENSG00000061455,ENSG00000063601,ENSG00000064012,ENSG00000065413,ENSG00000066382,ENSG00000066827,ENSG00000067606,ENSG00000067840,ENSG00000068028,ENSG00000069011…
TF	Factor: MED8; motif: CYYNSCYYCCTSCNCC	TF:M13128	FALSE	0.000150887	3.82135	13100	388	302	20045	ENSG00000005302,ENSG00000007047,ENSG00000007129,ENSG00000007866,ENSG00000008083,ENSG00000010327,ENSG00000020633,ENSG00000023892,ENSG00000032389,ENSG00000038382,ENSG00000050767,ENSG00000053438,ENSG00000053918,ENSG00000058453,ENSG00000058866,ENSG00000060558,ENSG00000061455,ENSG00000063601,ENSG00000064012,ENSG00000065413,ENSG00000066382,ENSG00000067606,ENSG00000067840,ENSG00000068028,ENSG00000069011…
TF	Factor: ZNF138; motif: GCAGCRSCNSGSNCMGSGCS; match class: 1	TF:M13144_1	FALSE	0.000195909	3.70795	5699	388	159	20045	ENSG00000005302,ENSG00000007047,ENSG00000007866,ENSG00000038382,ENSG00000053438,ENSG00000053918,ENSG00000058866,ENSG00000063601,ENSG00000065413,ENSG00000066382,ENSG00000066827,ENSG00000067606,ENSG00000067840,ENSG00000069011,ENSG00000069399,ENSG00000071564,ENSG00000072786,ENSG00000081138,ENSG00000083857,ENSG00000087460,ENSG00000093010,ENSG00000095370,ENSG00000100599,ENSG00000101144,ENSG00000102098…
TF	Factor: MAZ; motif: GGGMGGGGSSGGGGGGGGGGGG; match class: 1	TF:M09636_1	FALSE	0.000196422	3.70681	14493	388	325	20045	ENSG00000005302,ENSG00000007047,ENSG00000007866,ENSG00000008083,ENSG00000010327,ENSG00000012779,ENSG00000020633,ENSG00000038382,ENSG00000050767,ENSG00000053438,ENSG00000053918,ENSG00000058453,ENSG00000058866,ENSG00000060558,ENSG00000061455,ENSG00000063601,ENSG00000064012,ENSG00000065413,ENSG00000066382,ENSG00000066827,ENSG00000067606,ENSG00000067840,ENSG00000068028,ENSG00000069011,ENSG00000069399…
TF	Factor: ZNF148; motif: NNCCCCTCCCCC; match class: 1	TF:M12464_1	FALSE	0.000218621	3.66031	2630	388	89	20045	ENSG00000007047,ENSG00000007866,ENSG00000008083,ENSG00000038382,ENSG00000061455,ENSG00000066382,ENSG00000067840,ENSG00000076248,ENSG00000087460,ENSG00000101144,ENSG00000101460,ENSG00000102302,ENSG00000103496,ENSG00000104728,ENSG00000104783,ENSG00000105808,ENSG00000107863,ENSG00000110237,ENSG00000112320,ENSG00000113262,ENSG00000117400,ENSG00000118689,ENSG00000124216,ENSG00000125207,ENSG00000126016…
TF	Factor: GCMa:Erg; motif: ATGCGGGCGGAARKG; match class: 1	TF:M08487_1	FALSE	0.000237928	3.62355	9056	388	227	20045	ENSG00000005302,ENSG00000007047,ENSG00000008083,ENSG00000038382,ENSG00000050767,ENSG00000053438,ENSG00000053918,ENSG00000061455,ENSG00000063601,ENSG00000065413,ENSG00000066382,ENSG00000067606,ENSG00000067840,ENSG00000069011,ENSG00000069399,ENSG00000071564,ENSG00000072786,ENSG00000076248,ENSG00000077420,ENSG00000078328,ENSG00000078399,ENSG00000083857,ENSG00000084070,ENSG00000087460,ENSG00000095066…
TF	Factor: E2F-1:Elk-1; motif: SGCGCSNNAMCGGAAGT; match class: 1	TF:M08205_1	FALSE	0.000245407	3.61011	10744	388	259	20045	ENSG00000005302,ENSG00000007047,ENSG00000007866,ENSG00000008083,ENSG00000010327,ENSG00000032389,ENSG00000038382,ENSG00000050767,ENSG00000053438,ENSG00000053918,ENSG00000061455,ENSG00000063601,ENSG00000064012,ENSG00000065413,ENSG00000066382,ENSG00000066827,ENSG00000067606,ENSG00000067840,ENSG00000069011,ENSG00000069399,ENSG00000069424,ENSG00000071564,ENSG00000072310,ENSG00000072786,ENSG00000076248…
TF	Factor: Egr-1; motif: GCGGGGGCGG; match class: 1	TF:M01873_1	FALSE	0.000274641	3.56123	2766	388	92	20045	ENSG00000005302,ENSG00000007866,ENSG00000008083,ENSG00000012779,ENSG00000038382,ENSG00000050767,ENSG00000053918,ENSG00000063601,ENSG00000066382,ENSG00000067606,ENSG00000067840,ENSG00000069011,ENSG00000071564,ENSG00000072786,ENSG00000076248,ENSG00000084070,ENSG00000087460,ENSG00000102302,ENSG00000103126,ENSG00000105647,ENSG00000105808,ENSG00000107863,ENSG00000108557,ENSG00000110237,ENSG00000111799…
TF	Factor: RERE; motif: CNGCNSCNNGSRCRGSGSS; match class: 1	TF:M13129_1	FALSE	0.000297114	3.52708	6157	388	168	20045	ENSG00000005302,ENSG00000007047,ENSG00000007866,ENSG00000012779,ENSG00000038382,ENSG00000053918,ENSG00000058866,ENSG00000065413,ENSG00000066382,ENSG00000067606,ENSG00000067840,ENSG00000069011,ENSG00000069399,ENSG00000071564,ENSG00000072786,ENSG00000076248,ENSG00000081138,ENSG00000087460,ENSG00000093010,ENSG00000095370,ENSG00000100599,ENSG00000101460,ENSG00000102098,ENSG00000102302,ENSG00000102935…
TF	Factor: ZNF148; motif: NNCCCCTCCCCC	TF:M12464	FALSE	0.000313291	3.50405	7076	388	187	20045	ENSG00000007047,ENSG00000007129,ENSG00000007866,ENSG00000008083,ENSG00000038382,ENSG00000053438,ENSG00000053918,ENSG00000058866,ENSG00000061455,ENSG00000063601,ENSG00000065413,ENSG00000066382,ENSG00000067840,ENSG00000069424,ENSG00000071564,ENSG00000076248,ENSG00000078328,ENSG00000081138,ENSG00000087460,ENSG00000095066,ENSG00000101144,ENSG00000101460,ENSG00000101935,ENSG00000102241,ENSG00000102302…
TF	Factor: ZNF432; motif: NCAGNRCCNSRGRCAGC	TF:M12704	FALSE	0.000323046	3.49074	10288	388	250	20045	ENSG00000007129,ENSG00000007866,ENSG00000008083,ENSG00000010327,ENSG00000012779,ENSG00000020633,ENSG00000038382,ENSG00000050767,ENSG00000058453,ENSG00000060558,ENSG00000061455,ENSG00000063601,ENSG00000065413,ENSG00000066382,ENSG00000067606,ENSG00000067840,ENSG00000068028,ENSG00000069011,ENSG00000069399,ENSG00000069424,ENSG00000071564,ENSG00000072786,ENSG00000077420,ENSG00000078399,ENSG00000084070…
TF	Factor: HA95; motif: CCSNSSCCNSCNCCWSCCNS; match class: 1	TF:M13127_1	FALSE	0.000350574	3.45522	8631	388	218	20045	ENSG00000005302,ENSG00000007047,ENSG00000007866,ENSG00000008083,ENSG00000010327,ENSG00000012779,ENSG00000020633,ENSG00000038382,ENSG00000050767,ENSG00000053918,ENSG00000058453,ENSG00000058866,ENSG00000060558,ENSG00000063601,ENSG00000065413,ENSG00000066382,ENSG00000067606,ENSG00000067840,ENSG00000069011,ENSG00000069399,ENSG00000071564,ENSG00000072310,ENSG00000072786,ENSG00000076248,ENSG00000078399…
TF	Factor: ZNF93; motif: GGYAGCRGCAGCGGYG	TF:M12742	FALSE	0.000360406	3.44321	2618	388	88	20045	ENSG00000038382,ENSG00000050767,ENSG00000061455,ENSG00000063601,ENSG00000067840,ENSG00000069011,ENSG00000071564,ENSG00000087460,ENSG00000100599,ENSG00000101955,ENSG00000102241,ENSG00000102935,ENSG00000103067,ENSG00000103126,ENSG00000105339,ENSG00000105647,ENSG00000105996,ENSG00000106571,ENSG00000106785,ENSG00000107863,ENSG00000112320,ENSG00000121068,ENSG00000125355,ENSG00000126934,ENSG00000129514…
TF	Factor: Sp2; motif: TGGGCGCGCCCA; match class: 1	TF:M06948_1	FALSE	0.000397022	3.40119	6372	388	172	20045	ENSG00000005302,ENSG00000007047,ENSG00000007866,ENSG00000008083,ENSG00000012779,ENSG00000020633,ENSG00000032389,ENSG00000038382,ENSG00000053918,ENSG00000058453,ENSG00000063601,ENSG00000064012,ENSG00000065413,ENSG00000067840,ENSG00000068028,ENSG00000069011,ENSG00000069399,ENSG00000071564,ENSG00000072310,ENSG00000072786,ENSG00000077420,ENSG00000078328,ENSG00000078399,ENSG00000084070,ENSG00000087460…
TF	Factor: E2F-2; motif: GCGCGCGCGYW	TF:M11531	FALSE	0.000411627	3.3855	13659	388	310	20045	ENSG00000005302,ENSG00000007047,ENSG00000007866,ENSG00000008083,ENSG00000012779,ENSG00000023892,ENSG00000032389,ENSG00000038382,ENSG00000050767,ENSG00000053438,ENSG00000053918,ENSG00000058453,ENSG00000058866,ENSG00000061455,ENSG00000063601,ENSG00000065413,ENSG00000066382,ENSG00000066827,ENSG00000067606,ENSG00000067840,ENSG00000068028,ENSG00000069011,ENSG00000069399,ENSG00000069424,ENSG00000071564…
TF	Factor: BTEB1; motif: GGGGGCGGGGCNGSGGGNGS	TF:M09723	FALSE	0.000434176	3.36233	10316	388	250	20045	ENSG00000005302,ENSG00000007047,ENSG00000007129,ENSG00000007866,ENSG00000008083,ENSG00000012779,ENSG00000020633,ENSG00000038382,ENSG00000050767,ENSG00000053918,ENSG00000058453,ENSG00000060558,ENSG00000061455,ENSG00000063601,ENSG00000065413,ENSG00000066382,ENSG00000066827,ENSG00000067606,ENSG00000067840,ENSG00000069011,ENSG00000069399,ENSG00000069424,ENSG00000071564,ENSG00000072786,ENSG00000076248…
TF	Factor: MAZ; motif: NKGGGAGGGGRGGR	TF:M02023	FALSE	0.000450454	3.34635	7353	388	192	20045	ENSG00000005302,ENSG00000007047,ENSG00000007866,ENSG00000008083,ENSG00000038382,ENSG00000053438,ENSG00000053918,ENSG00000060558,ENSG00000061455,ENSG00000063601,ENSG00000067606,ENSG00000067840,ENSG00000069011,ENSG00000069399,ENSG00000069424,ENSG00000071564,ENSG00000076248,ENSG00000078399,ENSG00000083857,ENSG00000084070,ENSG00000087460,ENSG00000095066,ENSG00000095370,ENSG00000100721,ENSG00000101460…
TF	Factor: AP-2alpha; motif: NGCCYSNNGSN	TF:M01857	FALSE	0.000496614	3.30398	9435	388	233	20045	ENSG00000005302,ENSG00000007047,ENSG00000007129,ENSG00000007866,ENSG00000008083,ENSG00000020633,ENSG00000023892,ENSG00000038382,ENSG00000050767,ENSG00000053438,ENSG00000053918,ENSG00000058453,ENSG00000058866,ENSG00000060558,ENSG00000061455,ENSG00000063601,ENSG00000065413,ENSG00000066382,ENSG00000067606,ENSG00000067840,ENSG00000069011,ENSG00000069399,ENSG00000069424,ENSG00000071564,ENSG00000072310…
TF	Factor: Egr-1; motif: GCGGGGGCGG; match class: 1	TF:M07354_1	FALSE	0.000551707	3.25829	3787	388	115	20045	ENSG00000005302,ENSG00000007047,ENSG00000007866,ENSG00000008083,ENSG00000012779,ENSG00000038382,ENSG00000050767,ENSG00000053918,ENSG00000061455,ENSG00000063601,ENSG00000066382,ENSG00000067606,ENSG00000067840,ENSG00000069011,ENSG00000069399,ENSG00000071564,ENSG00000072786,ENSG00000076248,ENSG00000084070,ENSG00000087460,ENSG00000092068,ENSG00000101955,ENSG00000102098,ENSG00000102302,ENSG00000102935…
TF	Factor: GKLF; motif: NNNRGGNGNGGSN; match class: 1	TF:M07289_1	FALSE	0.000558838	3.25271	10876	388	260	20045	ENSG00000005302,ENSG00000007047,ENSG00000007866,ENSG00000008083,ENSG00000012779,ENSG00000020633,ENSG00000038382,ENSG00000050767,ENSG00000053918,ENSG00000058453,ENSG00000061455,ENSG00000063601,ENSG00000065413,ENSG00000066382,ENSG00000066827,ENSG00000067606,ENSG00000067840,ENSG00000069011,ENSG00000069399,ENSG00000071564,ENSG00000072310,ENSG00000072786,ENSG00000076248,ENSG00000077420,ENSG00000083857…
TF	Factor: E2F-3:FOXO6; motif: NAATGACACGCGCCCMC; match class: 1	TF:M08209_1	FALSE	0.000578906	3.23739	8021	388	205	20045	ENSG00000005302,ENSG00000007047,ENSG00000007129,ENSG00000007866,ENSG00000010327,ENSG00000012779,ENSG00000032389,ENSG00000038382,ENSG00000050767,ENSG00000053918,ENSG00000058866,ENSG00000061455,ENSG00000067606,ENSG00000067840,ENSG00000068028,ENSG00000069399,ENSG00000071564,ENSG00000072310,ENSG00000072786,ENSG00000076248,ENSG00000078399,ENSG00000081138,ENSG00000083857,ENSG00000084070,ENSG00000087460…
TF	Factor: MAZ; motif: GGGGAGGG; match class: 1	TF:M00649_1	FALSE	0.000622452	3.20589	4281	388	126	20045	ENSG00000007047,ENSG00000007129,ENSG00000007866,ENSG00000008083,ENSG00000038382,ENSG00000053918,ENSG00000061455,ENSG00000063601,ENSG00000065413,ENSG00000066382,ENSG00000067840,ENSG00000069011,ENSG00000069399,ENSG00000069424,ENSG00000077420,ENSG00000084070,ENSG00000087460,ENSG00000093010,ENSG00000101144,ENSG00000101460,ENSG00000102302,ENSG00000103067,ENSG00000103496,ENSG00000104728,ENSG00000105808…
TF	Factor: MOVO-B; motif: GNGGGGG; match class: 1	TF:M01104_1	FALSE	0.000640291	3.19362	5843	388	160	20045	ENSG00000005302,ENSG00000007047,ENSG00000007866,ENSG00000008083,ENSG00000012779,ENSG00000038382,ENSG00000050767,ENSG00000053438,ENSG00000053918,ENSG00000058453,ENSG00000061455,ENSG00000063601,ENSG00000065413,ENSG00000066382,ENSG00000067606,ENSG00000067840,ENSG00000069011,ENSG00000069399,ENSG00000071564,ENSG00000072310,ENSG00000072786,ENSG00000076248,ENSG00000083857,ENSG00000084070,ENSG00000087460…
TF	Factor: PATZ1; motif: SCNCCNCNSCCCCCASCCN	TF:M12648	FALSE	0.000665373	3.17693	4510	388	131	20045	ENSG00000005302,ENSG00000007047,ENSG00000007866,ENSG00000008083,ENSG00000012779,ENSG00000053918,ENSG00000061455,ENSG00000063601,ENSG00000065413,ENSG00000066382,ENSG00000066827,ENSG00000067606,ENSG00000067840,ENSG00000069011,ENSG00000069399,ENSG00000071564,ENSG00000072786,ENSG00000076248,ENSG00000077420,ENSG00000084070,ENSG00000087460,ENSG00000087903,ENSG00000095370,ENSG00000101460,ENSG00000101935…
TF	Factor: Erg; motif: NACCGGATATCCGGTN	TF:M11391	FALSE	0.000709742	3.1489	10310	388	249	20045	ENSG00000005302,ENSG00000007047,ENSG00000007866,ENSG00000008083,ENSG00000012779,ENSG00000020633,ENSG00000032389,ENSG00000053438,ENSG00000053918,ENSG00000058866,ENSG00000060558,ENSG00000061455,ENSG00000066382,ENSG00000066827,ENSG00000067606,ENSG00000067840,ENSG00000068028,ENSG00000069399,ENSG00000069424,ENSG00000071564,ENSG00000072310,ENSG00000072786,ENSG00000076248,ENSG00000077420,ENSG00000078399…
TF	Factor: Sp1; motif: RGGGMGGRGSNGGGG	TF:M10529	FALSE	0.000769945	3.11354	7107	388	186	20045	ENSG00000005302,ENSG00000007047,ENSG00000007129,ENSG00000007866,ENSG00000008083,ENSG00000012779,ENSG00000038382,ENSG00000053918,ENSG00000060558,ENSG00000061455,ENSG00000063601,ENSG00000065413,ENSG00000066382,ENSG00000066827,ENSG00000067606,ENSG00000067840,ENSG00000069011,ENSG00000069399,ENSG00000069424,ENSG00000071564,ENSG00000072786,ENSG00000076248,ENSG00000077420,ENSG00000083857,ENSG00000084070…
TF	Factor: ER71:Pax-5; motif: ACCGGAACYACGCWTSANTG	TF:M08266	FALSE	0.000770046	3.11348	14675	388	326	20045	ENSG00000005302,ENSG00000007047,ENSG00000007129,ENSG00000007866,ENSG00000008083,ENSG00000012779,ENSG00000020633,ENSG00000023892,ENSG00000032389,ENSG00000038382,ENSG00000050767,ENSG00000053438,ENSG00000053918,ENSG00000058453,ENSG00000058866,ENSG00000060558,ENSG00000061455,ENSG00000065413,ENSG00000066382,ENSG00000066827,ENSG00000067606,ENSG00000067840,ENSG00000068028,ENSG00000069011,ENSG00000069399…
TF	Factor: MAZ; motif: GGGGAGGG	TF:M00649	FALSE	0.000827807	3.08207	9588	388	235	20045	ENSG00000005302,ENSG00000007047,ENSG00000007129,ENSG00000007866,ENSG00000008083,ENSG00000032389,ENSG00000038382,ENSG00000053438,ENSG00000053918,ENSG00000058866,ENSG00000061455,ENSG00000063601,ENSG00000065413,ENSG00000066382,ENSG00000066827,ENSG00000067606,ENSG00000067840,ENSG00000069011,ENSG00000069399,ENSG00000069424,ENSG00000071564,ENSG00000072310,ENSG00000076248,ENSG00000077420,ENSG00000081138…
TF	Factor: Churchill; motif: CGGGNN; match class: 1	TF:M00986_1	FALSE	0.000919319	3.03653	10709	388	256	20045	ENSG00000005302,ENSG00000007047,ENSG00000007866,ENSG00000008083,ENSG00000010327,ENSG00000012779,ENSG00000023892,ENSG00000038382,ENSG00000050767,ENSG00000053438,ENSG00000053918,ENSG00000058453,ENSG00000058866,ENSG00000061455,ENSG00000063601,ENSG00000065413,ENSG00000066382,ENSG00000066827,ENSG00000067606,ENSG00000067840,ENSG00000068028,ENSG00000069011,ENSG00000069399,ENSG00000069424,ENSG00000071564…
TF	Factor: ZSCAN21; motif: NSNGNSCNNGGTGCTG	TF:M13148	FALSE	0.000955711	3.01967	7520	388	194	20045	ENSG00000007866,ENSG00000010327,ENSG00000020633,ENSG00000053918,ENSG00000058453,ENSG00000061455,ENSG00000063601,ENSG00000065413,ENSG00000067606,ENSG00000067840,ENSG00000069011,ENSG00000069399,ENSG00000069424,ENSG00000071564,ENSG00000072310,ENSG00000072786,ENSG00000077420,ENSG00000078328,ENSG00000078399,ENSG00000081138,ENSG00000087460,ENSG00000093010,ENSG00000101144,ENSG00000101460,ENSG00000102007…
TF	Factor: ZNF740; motif: CCCCCCCCAC	TF:M03939	FALSE	0.00105619	2.97626	486	388	28	20045	ENSG00000007047,ENSG00000069399,ENSG00000071564,ENSG00000112320,ENSG00000112679,ENSG00000115239,ENSG00000119737,ENSG00000126767,ENSG00000128805,ENSG00000128829,ENSG00000130592,ENSG00000131149,ENSG00000135314,ENSG00000146872,ENSG00000147124,ENSG00000151650,ENSG00000151702,ENSG00000158164,ENSG00000162676,ENSG00000163132,ENSG00000165209,ENSG00000169084,ENSG00000172201,ENSG00000185532,ENSG00000205236…
TF	Factor: KLF15; motif: RCCMCRCCCMCN	TF:M12160	FALSE	0.0011706	2.93159	13060	388	298	20045	ENSG00000005302,ENSG00000007047,ENSG00000007129,ENSG00000007866,ENSG00000008083,ENSG00000012779,ENSG00000020633,ENSG00000023892,ENSG00000032389,ENSG00000038382,ENSG00000050767,ENSG00000053438,ENSG00000053918,ENSG00000058453,ENSG00000058866,ENSG00000060558,ENSG00000061455,ENSG00000063601,ENSG00000065413,ENSG00000066382,ENSG00000066827,ENSG00000067606,ENSG00000067840,ENSG00000068028,ENSG00000069011…
TF	Factor: MAZ; motif: GGGMGGGGS	TF:M10432	FALSE	0.00120004	2.9208	9572	388	234	20045	ENSG00000005302,ENSG00000007047,ENSG00000007866,ENSG00000008083,ENSG00000012779,ENSG00000023892,ENSG00000038382,ENSG00000050767,ENSG00000053918,ENSG00000058866,ENSG00000060558,ENSG00000061455,ENSG00000063601,ENSG00000065413,ENSG00000066382,ENSG00000066827,ENSG00000067606,ENSG00000067840,ENSG00000069011,ENSG00000069399,ENSG00000071564,ENSG00000072786,ENSG00000076248,ENSG00000078328,ENSG00000083857…
TF	Factor: ZF5; motif: NRNGNGCGCGCWN	TF:M00333	FALSE	0.00126915	2.89649	15464	388	338	20045	ENSG00000005302,ENSG00000007047,ENSG00000007129,ENSG00000007866,ENSG00000008083,ENSG00000010327,ENSG00000012779,ENSG00000020633,ENSG00000023892,ENSG00000032389,ENSG00000038382,ENSG00000050767,ENSG00000053438,ENSG00000053918,ENSG00000058453,ENSG00000058866,ENSG00000060558,ENSG00000061455,ENSG00000063601,ENSG00000064012,ENSG00000065413,ENSG00000066382,ENSG00000066827,ENSG00000067606,ENSG00000067840…
TF	Factor: E2F-1; motif: NGGGCGGGARV	TF:M07206	FALSE	0.00135062	2.86947	14971	388	330	20045	ENSG00000005302,ENSG00000007047,ENSG00000007866,ENSG00000008083,ENSG00000010327,ENSG00000012779,ENSG00000020633,ENSG00000023892,ENSG00000032389,ENSG00000038382,ENSG00000050767,ENSG00000053438,ENSG00000053918,ENSG00000058453,ENSG00000058866,ENSG00000060558,ENSG00000061455,ENSG00000063601,ENSG00000064012,ENSG00000065413,ENSG00000066382,ENSG00000066827,ENSG00000067606,ENSG00000067840,ENSG00000068028…
TF	Factor: Zbtb37; motif: NYACCGCRNTCACCGCR	TF:M12345	FALSE	0.00139035	2.85688	5862	388	159	20045	ENSG00000005302,ENSG00000007047,ENSG00000007866,ENSG00000012779,ENSG00000038382,ENSG00000050767,ENSG00000053438,ENSG00000053918,ENSG00000061455,ENSG00000065413,ENSG00000068028,ENSG00000069011,ENSG00000071564,ENSG00000072310,ENSG00000072786,ENSG00000078399,ENSG00000083857,ENSG00000084070,ENSG00000087460,ENSG00000093010,ENSG00000100599,ENSG00000101144,ENSG00000101460,ENSG00000101935,ENSG00000102241…
TF	Factor: E2F-1; motif: TTTGGCGCCAAA; match class: 1	TF:M04516_1	FALSE	0.00142333	2.8467	10538	388	252	20045	ENSG00000005302,ENSG00000007047,ENSG00000007866,ENSG00000008083,ENSG00000010327,ENSG00000012779,ENSG00000023892,ENSG00000032389,ENSG00000038382,ENSG00000050767,ENSG00000053438,ENSG00000053918,ENSG00000058866,ENSG00000061455,ENSG00000063601,ENSG00000065413,ENSG00000066382,ENSG00000066827,ENSG00000067606,ENSG00000067840,ENSG00000069011,ENSG00000071564,ENSG00000072310,ENSG00000072786,ENSG00000076248…
TF	Factor: EGR1; motif: NCNCCGCCCCCGCN; match class: 1	TF:M07208_1	FALSE	0.00162591	2.7889	2259	388	77	20045	ENSG00000005302,ENSG00000007047,ENSG00000007866,ENSG00000008083,ENSG00000012779,ENSG00000038382,ENSG00000050767,ENSG00000053918,ENSG00000063601,ENSG00000066382,ENSG00000066827,ENSG00000067840,ENSG00000071564,ENSG00000072786,ENSG00000076248,ENSG00000084070,ENSG00000087460,ENSG00000103126,ENSG00000105808,ENSG00000106852,ENSG00000107863,ENSG00000108557,ENSG00000110057,ENSG00000112679,ENSG00000119403…
TF	Factor: Kaiso; motif: GCMGGGRGCRGS	TF:M03876	FALSE	0.00174862	2.7573	13971	388	313	20045	ENSG00000005302,ENSG00000007047,ENSG00000007129,ENSG00000007866,ENSG00000008083,ENSG00000010327,ENSG00000012779,ENSG00000020633,ENSG00000023892,ENSG00000038382,ENSG00000050767,ENSG00000053438,ENSG00000053918,ENSG00000058453,ENSG00000058866,ENSG00000061455,ENSG00000063601,ENSG00000065413,ENSG00000066382,ENSG00000066827,ENSG00000067606,ENSG00000067840,ENSG00000068028,ENSG00000069011,ENSG00000069399…
TF	Factor: E2F-3:HES-7; motif: NNNSGCGCSNNNNNCRCGYGNN	TF:M08526	FALSE	0.00186514	2.72929	17226	388	364	20045	ENSG00000005302,ENSG00000007047,ENSG00000007866,ENSG00000008083,ENSG00000010327,ENSG00000012779,ENSG00000020633,ENSG00000023892,ENSG00000032389,ENSG00000038382,ENSG00000050767,ENSG00000053438,ENSG00000053918,ENSG00000058453,ENSG00000058866,ENSG00000060558,ENSG00000061455,ENSG00000063601,ENSG00000064012,ENSG00000065413,ENSG00000066382,ENSG00000066827,ENSG00000067606,ENSG00000067840,ENSG00000068028…
TF	Factor: ZNF740; motif: NYNCCCCCCCCAC	TF:M12237	FALSE	0.0021047	2.67681	503	388	28	20045	ENSG00000007047,ENSG00000069399,ENSG00000071564,ENSG00000112320,ENSG00000112679,ENSG00000115239,ENSG00000119737,ENSG00000126767,ENSG00000128805,ENSG00000128829,ENSG00000130592,ENSG00000131149,ENSG00000135314,ENSG00000146872,ENSG00000147124,ENSG00000151650,ENSG00000151702,ENSG00000158164,ENSG00000162676,ENSG00000163132,ENSG00000165209,ENSG00000169084,ENSG00000172201,ENSG00000185532,ENSG00000205236…
TF	Factor: ETF; motif: GVGGMGG; match class: 1	TF:M00695_1	FALSE	0.00211071	2.67557	7249	388	187	20045	ENSG00000007047,ENSG00000008083,ENSG00000012779,ENSG00000038382,ENSG00000050767,ENSG00000053438,ENSG00000053918,ENSG00000061455,ENSG00000063601,ENSG00000065413,ENSG00000066382,ENSG00000067606,ENSG00000067840,ENSG00000069011,ENSG00000069399,ENSG00000071564,ENSG00000072310,ENSG00000072786,ENSG00000076248,ENSG00000078399,ENSG00000083857,ENSG00000087460,ENSG00000093010,ENSG00000100599,ENSG00000100721…
TF	Factor: E2F1; motif: GSGCGGGAAN	TF:M12597	FALSE	0.00215423	2.66671	14407	388	320	20045	ENSG00000005302,ENSG00000007047,ENSG00000007866,ENSG00000008083,ENSG00000010327,ENSG00000012779,ENSG00000020633,ENSG00000023892,ENSG00000038382,ENSG00000050767,ENSG00000053438,ENSG00000053918,ENSG00000058453,ENSG00000058866,ENSG00000060558,ENSG00000061455,ENSG00000063601,ENSG00000064012,ENSG00000065413,ENSG00000066382,ENSG00000066827,ENSG00000067606,ENSG00000067840,ENSG00000068028,ENSG00000069011…
TF	Factor: KLF15; motif: RCCMCRCCCMCN; match class: 1	TF:M12160_1	FALSE	0.00216541	2.66446	8297	388	208	20045	ENSG00000005302,ENSG00000007047,ENSG00000007866,ENSG00000008083,ENSG00000012779,ENSG00000020633,ENSG00000023892,ENSG00000038382,ENSG00000050767,ENSG00000053918,ENSG00000060558,ENSG00000061455,ENSG00000063601,ENSG00000065413,ENSG00000066382,ENSG00000066827,ENSG00000067606,ENSG00000067840,ENSG00000069399,ENSG00000071564,ENSG00000072786,ENSG00000076248,ENSG00000078399,ENSG00000084070,ENSG00000087460…
TF	Factor: E2F-3:HES-7; motif: NNNSGCGCSNNNNNCRCGYGNN; match class: 1	TF:M08526_1	FALSE	0.00216888	2.66376	15386	388	336	20045	ENSG00000005302,ENSG00000007047,ENSG00000007866,ENSG00000008083,ENSG00000010327,ENSG00000012779,ENSG00000020633,ENSG00000023892,ENSG00000032389,ENSG00000038382,ENSG00000050767,ENSG00000053438,ENSG00000053918,ENSG00000058453,ENSG00000058866,ENSG00000060558,ENSG00000061455,ENSG00000063601,ENSG00000065413,ENSG00000066382,ENSG00000066827,ENSG00000067606,ENSG00000067840,ENSG00000068028,ENSG00000069011…
TF	Factor: PATZ1; motif: SCNCCNCNSCCCCCASCCN; match class: 1	TF:M12648_1	FALSE	0.00227467	2.64308	1423	388	55	20045	ENSG00000005302,ENSG00000007047,ENSG00000012779,ENSG00000053918,ENSG00000061455,ENSG00000066382,ENSG00000069399,ENSG00000071564,ENSG00000084070,ENSG00000087460,ENSG00000101460,ENSG00000105464,ENSG00000105808,ENSG00000107863,ENSG00000108557,ENSG00000110057,ENSG00000119403,ENSG00000126767,ENSG00000130382,ENSG00000130589,ENSG00000131149,ENSG00000134595,ENSG00000143878,ENSG00000143889,ENSG00000144355…
TF	Factor: ZNF609; motif: GNSNGGGNGCTGN; match class: 1	TF:M13132_1	FALSE	0.00241894	2.61637	5487	388	150	20045	ENSG00000005302,ENSG00000007866,ENSG00000010327,ENSG00000020633,ENSG00000038382,ENSG00000053918,ENSG00000058453,ENSG00000061455,ENSG00000065413,ENSG00000066382,ENSG00000067606,ENSG00000067840,ENSG00000069011,ENSG00000069399,ENSG00000069424,ENSG00000072310,ENSG00000072786,ENSG00000076248,ENSG00000077420,ENSG00000081138,ENSG00000087460,ENSG00000100599,ENSG00000101460,ENSG00000102007,ENSG00000103067…
TF	Factor: WT1; motif: NNGGGNGGGSGN; match class: 1	TF:M07436_1	FALSE	0.00246898	2.60748	2735	388	88	20045	ENSG00000005302,ENSG00000007047,ENSG00000007866,ENSG00000008083,ENSG00000012779,ENSG00000038382,ENSG00000053918,ENSG00000061455,ENSG00000066382,ENSG00000067606,ENSG00000067840,ENSG00000069399,ENSG00000071564,ENSG00000076248,ENSG00000087460,ENSG00000101460,ENSG00000102935,ENSG00000104728,ENSG00000105808,ENSG00000106852,ENSG00000108557,ENSG00000110057,ENSG00000119403,ENSG00000125355,ENSG00000126767…
TF	Factor: Osx; motif: CCNCCCCCNNN; match class: 1	TF:M07329_1	FALSE	0.0026148	2.58256	2614	388	85	20045	ENSG00000005302,ENSG00000007866,ENSG00000008083,ENSG00000012779,ENSG00000038382,ENSG00000050767,ENSG00000053918,ENSG00000058866,ENSG00000066382,ENSG00000067606,ENSG00000071564,ENSG00000072786,ENSG00000087460,ENSG00000095066,ENSG00000101460,ENSG00000102241,ENSG00000103067,ENSG00000105647,ENSG00000105808,ENSG00000106852,ENSG00000107863,ENSG00000108557,ENSG00000110057,ENSG00000110237,ENSG00000112559…
TF	Factor: ZF5; motif: GGSGCGCGS; match class: 1	TF:M10438_1	FALSE	0.00263471	2.57927	15279	388	334	20045	ENSG00000005302,ENSG00000007047,ENSG00000007866,ENSG00000008083,ENSG00000010327,ENSG00000012779,ENSG00000020633,ENSG00000023892,ENSG00000032389,ENSG00000038382,ENSG00000050767,ENSG00000053438,ENSG00000053918,ENSG00000058453,ENSG00000058866,ENSG00000060558,ENSG00000061455,ENSG00000063601,ENSG00000065413,ENSG00000066382,ENSG00000066827,ENSG00000067606,ENSG00000067840,ENSG00000068028,ENSG00000069011…
TF	Factor: AP-2gamma; motif: GCCYNNGGS	TF:M00470	FALSE	0.00290367	2.53705	9660	388	234	20045	ENSG00000005302,ENSG00000007047,ENSG00000007866,ENSG00000008083,ENSG00000010327,ENSG00000012779,ENSG00000020633,ENSG00000032389,ENSG00000038382,ENSG00000050767,ENSG00000058866,ENSG00000060558,ENSG00000063601,ENSG00000065413,ENSG00000066382,ENSG00000066827,ENSG00000067606,ENSG00000067840,ENSG00000068028,ENSG00000069011,ENSG00000069399,ENSG00000071564,ENSG00000072310,ENSG00000072786,ENSG00000076248…
TF	Factor: TIEG1; motif: NCCCNSNCCCCGCCCCC	TF:M12351	FALSE	0.00295711	2.52913	12696	388	290	20045	ENSG00000005302,ENSG00000007047,ENSG00000007866,ENSG00000008083,ENSG00000012779,ENSG00000023892,ENSG00000038382,ENSG00000050767,ENSG00000053438,ENSG00000053918,ENSG00000058453,ENSG00000058866,ENSG00000060558,ENSG00000061455,ENSG00000063601,ENSG00000065413,ENSG00000066382,ENSG00000066827,ENSG00000067606,ENSG00000067840,ENSG00000069011,ENSG00000069399,ENSG00000069424,ENSG00000071564,ENSG00000072310…
TF	Factor: E2F-1; motif: WWTGGCGCCAAA; match class: 1	TF:M04515_1	FALSE	0.00307519	2.51213	12531	388	287	20045	ENSG00000005302,ENSG00000007047,ENSG00000007866,ENSG00000008083,ENSG00000010327,ENSG00000012779,ENSG00000023892,ENSG00000032389,ENSG00000038382,ENSG00000050767,ENSG00000053438,ENSG00000053918,ENSG00000058453,ENSG00000058866,ENSG00000061455,ENSG00000063601,ENSG00000065413,ENSG00000066382,ENSG00000066827,ENSG00000067606,ENSG00000067840,ENSG00000068028,ENSG00000069011,ENSG00000069399,ENSG00000071564…
TF	Factor: Egr-1; motif: NNNNGCGKGGGYGGNRN; match class: 1	TF:M09897_1	FALSE	0.00332553	2.47814	1041	388	44	20045	ENSG00000005302,ENSG00000007129,ENSG00000007866,ENSG00000008083,ENSG00000012779,ENSG00000038382,ENSG00000050767,ENSG00000053918,ENSG00000066382,ENSG00000071564,ENSG00000072786,ENSG00000103126,ENSG00000105808,ENSG00000108557,ENSG00000110057,ENSG00000119403,ENSG00000125207,ENSG00000126767,ENSG00000136002,ENSG00000147044,ENSG00000147256,ENSG00000150403,ENSG00000151650,ENSG00000152969,ENSG00000153814…
TF	Factor: Fli-1; motif: NACCGGAWWTCCGGTY; match class: 1	TF:M11399_1	FALSE	0.00352301	2.45309	11767	388	273	20045	ENSG00000005302,ENSG00000007047,ENSG00000007866,ENSG00000008083,ENSG00000010327,ENSG00000012779,ENSG00000020633,ENSG00000032389,ENSG00000050767,ENSG00000053438,ENSG00000053918,ENSG00000058453,ENSG00000058866,ENSG00000060558,ENSG00000061455,ENSG00000066382,ENSG00000066827,ENSG00000067606,ENSG00000067840,ENSG00000068028,ENSG00000069399,ENSG00000069424,ENSG00000071564,ENSG00000072310,ENSG00000072786…
TF	Factor: WT1; motif: SMCNCCNSC; match class: 1	TF:M01118_1	FALSE	0.00363389	2.43963	2886	388	91	20045	ENSG00000007047,ENSG00000038382,ENSG00000066382,ENSG00000067840,ENSG00000069399,ENSG00000071564,ENSG00000076248,ENSG00000087460,ENSG00000101144,ENSG00000101460,ENSG00000102935,ENSG00000103067,ENSG00000104728,ENSG00000105122,ENSG00000105647,ENSG00000105997,ENSG00000106852,ENSG00000110237,ENSG00000118689,ENSG00000125355,ENSG00000126767,ENSG00000128805,ENSG00000129514,ENSG00000130382,ENSG00000131149…
TF	Factor: Erg; motif: NACCGGATATCCGGTN; match class: 1	TF:M11397_1	FALSE	0.00382707	2.41713	11996	388	277	20045	ENSG00000005302,ENSG00000007047,ENSG00000007866,ENSG00000008083,ENSG00000012779,ENSG00000020633,ENSG00000032389,ENSG00000038382,ENSG00000050767,ENSG00000053438,ENSG00000053918,ENSG00000058453,ENSG00000058866,ENSG00000060558,ENSG00000061455,ENSG00000066382,ENSG00000066827,ENSG00000067606,ENSG00000067840,ENSG00000068028,ENSG00000069399,ENSG00000069424,ENSG00000071564,ENSG00000072310,ENSG00000072786…
TF	Factor: PHB; motif: NCCCAGCCCCY; match class: 1	TF:M12725_1	FALSE	0.00396237	2.40205	4515	388	128	20045	ENSG00000005302,ENSG00000007047,ENSG00000007866,ENSG00000008083,ENSG00000012779,ENSG00000053918,ENSG00000061455,ENSG00000063601,ENSG00000065413,ENSG00000066382,ENSG00000067606,ENSG00000067840,ENSG00000069011,ENSG00000069399,ENSG00000071564,ENSG00000072310,ENSG00000076248,ENSG00000078399,ENSG00000087903,ENSG00000093010,ENSG00000095066,ENSG00000095370,ENSG00000100599,ENSG00000101144,ENSG00000102007…
TF	Factor: PLAG1; motif: CCCCCKWNNNGGSCCC; match class: 1	TF:M01973_1	FALSE	0.00521809	2.28249	2492	388	81	20045	ENSG00000005302,ENSG00000007047,ENSG00000007866,ENSG00000012779,ENSG00000053918,ENSG00000063601,ENSG00000065413,ENSG00000067606,ENSG00000068028,ENSG00000069399,ENSG00000072310,ENSG00000087460,ENSG00000101460,ENSG00000102098,ENSG00000102302,ENSG00000102935,ENSG00000104728,ENSG00000105464,ENSG00000107863,ENSG00000112320,ENSG00000117400,ENSG00000119403,ENSG00000120094,ENSG00000121068,ENSG00000126767…
TF	Factor: Osx; motif: CCNCCCCCNNN	TF:M07329	FALSE	0.0053621	2.27066	7044	388	181	20045	ENSG00000005302,ENSG00000007047,ENSG00000007866,ENSG00000008083,ENSG00000012779,ENSG00000023892,ENSG00000038382,ENSG00000050767,ENSG00000053438,ENSG00000053918,ENSG00000058453,ENSG00000058866,ENSG00000061455,ENSG00000063601,ENSG00000066382,ENSG00000066827,ENSG00000067606,ENSG00000068028,ENSG00000069399,ENSG00000071564,ENSG00000072786,ENSG00000076248,ENSG00000087460,ENSG00000092068,ENSG00000093010…
TF	Factor: RNF96; motif: BCCCGCRGCC	TF:M01199	FALSE	0.00564734	2.24816	8748	388	215	20045	ENSG00000005302,ENSG00000007047,ENSG00000007866,ENSG00000008083,ENSG00000012779,ENSG00000020633,ENSG00000032389,ENSG00000038382,ENSG00000053918,ENSG00000058866,ENSG00000061455,ENSG00000063601,ENSG00000064012,ENSG00000065413,ENSG00000066382,ENSG00000066827,ENSG00000067606,ENSG00000067840,ENSG00000068028,ENSG00000069011,ENSG00000071564,ENSG00000072310,ENSG00000072786,ENSG00000076248,ENSG00000078399…
TF	Factor: Pax-5; motif: BCNNNRNGCANBGNTGNRTAGCSGCHNB	TF:M00143	FALSE	0.00588946	2.22992	11601	388	269	20045	ENSG00000005302,ENSG00000007047,ENSG00000007129,ENSG00000008083,ENSG00000012779,ENSG00000020633,ENSG00000023892,ENSG00000038382,ENSG00000050767,ENSG00000053918,ENSG00000058453,ENSG00000058866,ENSG00000060558,ENSG00000061455,ENSG00000065413,ENSG00000066382,ENSG00000066827,ENSG00000067606,ENSG00000069011,ENSG00000069399,ENSG00000069424,ENSG00000071564,ENSG00000072310,ENSG00000072786,ENSG00000076248…
TF	Factor: sp4; motif: NNGNARGRGGCGGRGCNNRR	TF:M10072	FALSE	0.00592131	2.22758	10844	388	255	20045	ENSG00000005302,ENSG00000007047,ENSG00000007129,ENSG00000007866,ENSG00000008083,ENSG00000012779,ENSG00000038382,ENSG00000050767,ENSG00000053438,ENSG00000053918,ENSG00000058453,ENSG00000060558,ENSG00000061455,ENSG00000063601,ENSG00000065413,ENSG00000066382,ENSG00000066827,ENSG00000067606,ENSG00000067840,ENSG00000068028,ENSG00000069011,ENSG00000069399,ENSG00000071564,ENSG00000072310,ENSG00000072786…
TF	Factor: ZNF232; motif: NCAGCASCNNGGNCAGCGCC; match class: 1	TF:M13146_1	FALSE	0.00615737	2.21061	2297	388	76	20045	ENSG00000007866,ENSG00000010327,ENSG00000038382,ENSG00000060558,ENSG00000065413,ENSG00000066382,ENSG00000067606,ENSG00000067840,ENSG00000069011,ENSG00000069399,ENSG00000071564,ENSG00000093010,ENSG00000100599,ENSG00000102302,ENSG00000103067,ENSG00000105339,ENSG00000105996,ENSG00000107263,ENSG00000110057,ENSG00000110237,ENSG00000112320,ENSG00000112679,ENSG00000113262,ENSG00000116032,ENSG00000117400…
TF	Factor: Egr-1; motif: GCGGGGGCGG	TF:M07354	FALSE	0.00621186	2.20678	8150	388	203	20045	ENSG00000005302,ENSG00000007047,ENSG00000007866,ENSG00000008083,ENSG00000012779,ENSG00000020633,ENSG00000023892,ENSG00000038382,ENSG00000050767,ENSG00000053918,ENSG00000058866,ENSG00000061455,ENSG00000063601,ENSG00000066382,ENSG00000066827,ENSG00000067606,ENSG00000067840,ENSG00000069011,ENSG00000069399,ENSG00000071564,ENSG00000072786,ENSG00000076248,ENSG00000078399,ENSG00000081138,ENSG00000083857…
TF	Factor: TCF-1; motif: ACATCGRGRCGCTGW	TF:M11601	FALSE	0.0065094	2.18646	15178	388	331	20045	ENSG00000005302,ENSG00000007047,ENSG00000007866,ENSG00000008083,ENSG00000010327,ENSG00000012779,ENSG00000032389,ENSG00000038382,ENSG00000050767,ENSG00000053438,ENSG00000053918,ENSG00000058453,ENSG00000058866,ENSG00000060558,ENSG00000061455,ENSG00000063601,ENSG00000065413,ENSG00000066382,ENSG00000066827,ENSG00000067606,ENSG00000067840,ENSG00000069011,ENSG00000069399,ENSG00000071564,ENSG00000072310…
TF	Factor: E2F; motif: GGCGSG; match class: 1	TF:M00803_1	FALSE	0.00659862	2.18055	10535	388	249	20045	ENSG00000005302,ENSG00000007866,ENSG00000008083,ENSG00000012779,ENSG00000032389,ENSG00000038382,ENSG00000050767,ENSG00000053438,ENSG00000053918,ENSG00000058453,ENSG00000058866,ENSG00000061455,ENSG00000063601,ENSG00000065413,ENSG00000066382,ENSG00000066827,ENSG00000067606,ENSG00000067840,ENSG00000068028,ENSG00000069011,ENSG00000069399,ENSG00000069424,ENSG00000071564,ENSG00000072310,ENSG00000072786…
TF	Factor: MAZ; motif: NKGGGAGGGGRGGR; match class: 1	TF:M02023_1	FALSE	0.00718006	2.14387	3232	388	98	20045	ENSG00000007047,ENSG00000007866,ENSG00000053918,ENSG00000061455,ENSG00000063601,ENSG00000067840,ENSG00000069011,ENSG00000069399,ENSG00000071564,ENSG00000084070,ENSG00000087460,ENSG00000095066,ENSG00000102302,ENSG00000103496,ENSG00000104728,ENSG00000105122,ENSG00000105639,ENSG00000105808,ENSG00000106852,ENSG00000107863,ENSG00000110237,ENSG00000112320,ENSG00000113262,ENSG00000118689,ENSG00000119403…
TF	Factor: E2F-4; motif: SNGGGCGGGAANN; match class: 1	TF:M09894_1	FALSE	0.0072048	2.14238	14345	388	317	20045	ENSG00000005302,ENSG00000007047,ENSG00000007866,ENSG00000008083,ENSG00000010327,ENSG00000012779,ENSG00000020633,ENSG00000023892,ENSG00000038382,ENSG00000050767,ENSG00000053438,ENSG00000053918,ENSG00000058453,ENSG00000058866,ENSG00000060558,ENSG00000061455,ENSG00000063601,ENSG00000064012,ENSG00000065413,ENSG00000066382,ENSG00000066827,ENSG00000067606,ENSG00000067840,ENSG00000068028,ENSG00000069011…
TF	Factor: BTEB3; motif: CCNNSCCNSCCCCKCCCCC; match class: 1	TF:M09826_1	FALSE	0.00752875	2.12328	7769	388	195	20045	ENSG00000005302,ENSG00000007047,ENSG00000007866,ENSG00000008083,ENSG00000012779,ENSG00000038382,ENSG00000050767,ENSG00000053918,ENSG00000058453,ENSG00000060558,ENSG00000061455,ENSG00000063601,ENSG00000066382,ENSG00000066827,ENSG00000067606,ENSG00000067840,ENSG00000069011,ENSG00000069399,ENSG00000071564,ENSG00000072786,ENSG00000076248,ENSG00000078399,ENSG00000083857,ENSG00000084070,ENSG00000087460…
TF	Factor: E2F1; motif: GSGCGGGAAN; match class: 1	TF:M12597_1	FALSE	0.0076577	2.1159	10180	388	242	20045	ENSG00000005302,ENSG00000007047,ENSG00000007866,ENSG00000008083,ENSG00000010327,ENSG00000012779,ENSG00000020633,ENSG00000023892,ENSG00000038382,ENSG00000050767,ENSG00000053438,ENSG00000053918,ENSG00000058453,ENSG00000058866,ENSG00000060558,ENSG00000061455,ENSG00000063601,ENSG00000064012,ENSG00000065413,ENSG00000066382,ENSG00000066827,ENSG00000067606,ENSG00000067840,ENSG00000069011,ENSG00000069399…
TF	Factor: KROX; motif: CCCGCCCCCRCCCC	TF:M00982	FALSE	0.00782363	2.10659	8073	388	201	20045	ENSG00000005302,ENSG00000007047,ENSG00000007866,ENSG00000008083,ENSG00000012779,ENSG00000020633,ENSG00000023892,ENSG00000038382,ENSG00000050767,ENSG00000053918,ENSG00000058866,ENSG00000061455,ENSG00000063601,ENSG00000065413,ENSG00000066382,ENSG00000067606,ENSG00000067840,ENSG00000069399,ENSG00000071564,ENSG00000072786,ENSG00000076248,ENSG00000078328,ENSG00000078399,ENSG00000081138,ENSG00000083857…
TF	Factor: WT1; motif: GNGGGGGCGGGG; match class: 1	TF:M03893_1	FALSE	0.00790123	2.10231	4120	388	118	20045	ENSG00000005302,ENSG00000007047,ENSG00000007866,ENSG00000008083,ENSG00000012779,ENSG00000038382,ENSG00000050767,ENSG00000053918,ENSG00000061455,ENSG00000063601,ENSG00000066382,ENSG00000067606,ENSG00000067840,ENSG00000069399,ENSG00000071564,ENSG00000072786,ENSG00000076248,ENSG00000084070,ENSG00000087460,ENSG00000095066,ENSG00000095370,ENSG00000101144,ENSG00000102098,ENSG00000102241,ENSG00000102302…
TF	Factor: TIEG1; motif: NCCCNSNCCCCGCCCCC; match class: 1	TF:M12351_1	FALSE	0.00793817	2.10028	8478	388	209	20045	ENSG00000005302,ENSG00000007047,ENSG00000007866,ENSG00000008083,ENSG00000012779,ENSG00000023892,ENSG00000038382,ENSG00000050767,ENSG00000053438,ENSG00000053918,ENSG00000058453,ENSG00000058866,ENSG00000061455,ENSG00000063601,ENSG00000065413,ENSG00000066382,ENSG00000066827,ENSG00000067606,ENSG00000067840,ENSG00000069011,ENSG00000069399,ENSG00000069424,ENSG00000071564,ENSG00000072786,ENSG00000076248…
TF	Factor: E2F-1:HES-7; motif: GGCRCGTGSYNNWNGGCGCSM	TF:M08525	FALSE	0.00799122	2.09739	17481	388	366	20045	ENSG00000005302,ENSG00000007047,ENSG00000007866,ENSG00000008083,ENSG00000010327,ENSG00000012779,ENSG00000020633,ENSG00000023892,ENSG00000032389,ENSG00000038382,ENSG00000050767,ENSG00000053438,ENSG00000053918,ENSG00000058453,ENSG00000058866,ENSG00000061455,ENSG00000063601,ENSG00000064012,ENSG00000065413,ENSG00000066382,ENSG00000066827,ENSG00000067606,ENSG00000067840,ENSG00000068028,ENSG00000069011…
TF	Factor: MOVO-B; motif: GNGGGGG	TF:M01104	FALSE	0.00926353	2.03322	10571	388	249	20045	ENSG00000005302,ENSG00000007047,ENSG00000007866,ENSG00000008083,ENSG00000010327,ENSG00000012779,ENSG00000023892,ENSG00000032389,ENSG00000038382,ENSG00000050767,ENSG00000053438,ENSG00000053918,ENSG00000058453,ENSG00000058866,ENSG00000061455,ENSG00000063601,ENSG00000065413,ENSG00000066382,ENSG00000067606,ENSG00000067840,ENSG00000068028,ENSG00000069011,ENSG00000069399,ENSG00000071564,ENSG00000072310…
TF	Factor: E2F-2; motif: GCGCGCGCGYW; match class: 1	TF:M11531_1	FALSE	0.00993357	2.00289	12708	388	288	20045	ENSG00000005302,ENSG00000007866,ENSG00000008083,ENSG00000012779,ENSG00000023892,ENSG00000038382,ENSG00000050767,ENSG00000053438,ENSG00000053918,ENSG00000058453,ENSG00000058866,ENSG00000061455,ENSG00000063601,ENSG00000065413,ENSG00000066382,ENSG00000066827,ENSG00000067606,ENSG00000067840,ENSG00000068028,ENSG00000069011,ENSG00000069399,ENSG00000069424,ENSG00000071564,ENSG00000072310,ENSG00000072786…
TF	Factor: ZNF142; motif: SNSCGCCCGCCCGCSCSS	TF:M12697	FALSE	0.0107188	1.96986	3218	388	97	20045	ENSG00000005302,ENSG00000007047,ENSG00000007866,ENSG00000008083,ENSG00000023892,ENSG00000063601,ENSG00000065413,ENSG00000066382,ENSG00000067606,ENSG00000067840,ENSG00000069011,ENSG00000069399,ENSG00000071564,ENSG00000072786,ENSG00000078328,ENSG00000083857,ENSG00000087460,ENSG00000101144,ENSG00000101460,ENSG00000101955,ENSG00000102007,ENSG00000102935,ENSG00000103126,ENSG00000105717,ENSG00000106006…
TF	Factor: ZNF460; motif: NNACNCCCCCCNN; match class: 1	TF:M12313_1	FALSE	0.0110168	1.95795	2292	388	75	20045	ENSG00000007047,ENSG00000007866,ENSG00000008083,ENSG00000020633,ENSG00000063601,ENSG00000067606,ENSG00000067840,ENSG00000069399,ENSG00000071564,ENSG00000076248,ENSG00000087460,ENSG00000102241,ENSG00000102302,ENSG00000102935,ENSG00000105122,ENSG00000105464,ENSG00000106852,ENSG00000108557,ENSG00000112320,ENSG00000116032,ENSG00000125355,ENSG00000126217,ENSG00000126767,ENSG00000128805,ENSG00000130589…
TF	Factor: ZF5; motif: GSGCGCGR	TF:M00716	FALSE	0.0112181	1.95008	16490	388	351	20045	ENSG00000005302,ENSG00000007047,ENSG00000007866,ENSG00000008083,ENSG00000010327,ENSG00000012779,ENSG00000023892,ENSG00000032389,ENSG00000038382,ENSG00000050767,ENSG00000053438,ENSG00000053918,ENSG00000058453,ENSG00000058866,ENSG00000060558,ENSG00000061455,ENSG00000063601,ENSG00000065413,ENSG00000066382,ENSG00000066827,ENSG00000067606,ENSG00000067840,ENSG00000068028,ENSG00000069011,ENSG00000069399…
TF	Factor: pax-6; motif: NYACGCNYSANYGMNCN	TF:M11882	FALSE	0.0115013	1.93925	15852	388	341	20045	ENSG00000005302,ENSG00000007047,ENSG00000007866,ENSG00000008083,ENSG00000010327,ENSG00000012779,ENSG00000020633,ENSG00000023892,ENSG00000032389,ENSG00000038382,ENSG00000050767,ENSG00000053438,ENSG00000053918,ENSG00000058453,ENSG00000058866,ENSG00000060558,ENSG00000061455,ENSG00000063601,ENSG00000064012,ENSG00000065413,ENSG00000066382,ENSG00000066827,ENSG00000067606,ENSG00000067840,ENSG00000068028…
TF	Factor: Egr-2; motif: GNGRRNGWGKGGGNGGRG	TF:M09898	FALSE	0.0127171	1.89561	6690	388	172	20045	ENSG00000005302,ENSG00000007047,ENSG00000007129,ENSG00000007866,ENSG00000008083,ENSG00000010327,ENSG00000012779,ENSG00000038382,ENSG00000050767,ENSG00000053918,ENSG00000061455,ENSG00000063601,ENSG00000066382,ENSG00000066827,ENSG00000067606,ENSG00000067840,ENSG00000069011,ENSG00000069399,ENSG00000071564,ENSG00000072786,ENSG00000076248,ENSG00000078328,ENSG00000078399,ENSG00000084070,ENSG00000087460…
TF	Factor: ZNF692; motif: SYNGGSCCCASCCNC; match class: 1	TF:M09734_1	FALSE	0.0129511	1.8877	6498	388	168	20045	ENSG00000007047,ENSG00000007129,ENSG00000007866,ENSG00000008083,ENSG00000012779,ENSG00000020633,ENSG00000053918,ENSG00000063601,ENSG00000066382,ENSG00000066827,ENSG00000067606,ENSG00000067840,ENSG00000068028,ENSG00000069011,ENSG00000069399,ENSG00000071564,ENSG00000072310,ENSG00000072786,ENSG00000076248,ENSG00000084070,ENSG00000092068,ENSG00000095066,ENSG00000095370,ENSG00000100599,ENSG00000101144…
TF	Factor: E2F-1; motif: WWTGGCGCCAAA	TF:M04515	FALSE	0.0131826	1.88	13705	388	305	20045	ENSG00000005302,ENSG00000007047,ENSG00000007866,ENSG00000008083,ENSG00000010327,ENSG00000012779,ENSG00000023892,ENSG00000032389,ENSG00000038382,ENSG00000050767,ENSG00000053438,ENSG00000053918,ENSG00000058453,ENSG00000058866,ENSG00000060558,ENSG00000061455,ENSG00000063601,ENSG00000065413,ENSG00000066382,ENSG00000066827,ENSG00000067606,ENSG00000067840,ENSG00000068028,ENSG00000069011,ENSG00000069399…
TF	Factor: EGR; motif: CGCCCCCGCNN; match class: 1	TF:M08878_1	FALSE	0.0142447	1.84635	3326	388	99	20045	ENSG00000005302,ENSG00000007047,ENSG00000007866,ENSG00000008083,ENSG00000012779,ENSG00000038382,ENSG00000050767,ENSG00000053918,ENSG00000061455,ENSG00000063601,ENSG00000066382,ENSG00000067606,ENSG00000067840,ENSG00000071564,ENSG00000072786,ENSG00000076248,ENSG00000078399,ENSG00000084070,ENSG00000087460,ENSG00000092068,ENSG00000101955,ENSG00000102302,ENSG00000102935,ENSG00000103126,ENSG00000104728…
TF	Factor: ZNF37A; motif: CCYYGGCTCCNTSCCMN; match class: 1	TF:M12354_1	FALSE	0.0144165	1.84114	5790	388	153	20045	ENSG00000005302,ENSG00000007047,ENSG00000007866,ENSG00000008083,ENSG00000010327,ENSG00000012779,ENSG00000023892,ENSG00000053918,ENSG00000058453,ENSG00000060558,ENSG00000061455,ENSG00000063601,ENSG00000065413,ENSG00000066382,ENSG00000067606,ENSG00000067840,ENSG00000068028,ENSG00000069011,ENSG00000069399,ENSG00000069424,ENSG00000076248,ENSG00000078328,ENSG00000084070,ENSG00000087460,ENSG00000093010…
TF	Factor: E2F-2; motif: NTTTTGGCGCCAWWWN; match class: 1	TF:M11528_1	FALSE	0.0147373	1.83158	4902	388	134	20045	ENSG00000007047,ENSG00000007866,ENSG00000012779,ENSG00000050767,ENSG00000053438,ENSG00000053918,ENSG00000058866,ENSG00000060558,ENSG00000061455,ENSG00000067606,ENSG00000067840,ENSG00000068028,ENSG00000069011,ENSG00000071564,ENSG00000072310,ENSG00000076248,ENSG00000078328,ENSG00000078399,ENSG00000081853,ENSG00000083857,ENSG00000101955,ENSG00000102007,ENSG00000102098,ENSG00000102935,ENSG00000103496…
TF	Factor: ZIC4; motif: NNCCNCCCRYNGYGN	TF:M12227	FALSE	0.0152097	1.81788	11376	388	263	20045	ENSG00000005302,ENSG00000007047,ENSG00000007866,ENSG00000008083,ENSG00000012779,ENSG00000020633,ENSG00000038382,ENSG00000050767,ENSG00000053438,ENSG00000053918,ENSG00000058453,ENSG00000060558,ENSG00000063601,ENSG00000064012,ENSG00000065413,ENSG00000066382,ENSG00000066827,ENSG00000067606,ENSG00000067840,ENSG00000068028,ENSG00000069011,ENSG00000069399,ENSG00000069424,ENSG00000071564,ENSG00000072786…
TF	Factor: FKLF; motif: BGGGNGGVMD	TF:M01837	FALSE	0.0155764	1.80753	5608	388	149	20045	ENSG00000005302,ENSG00000007047,ENSG00000007866,ENSG00000008083,ENSG00000038382,ENSG00000050767,ENSG00000058453,ENSG00000058866,ENSG00000061455,ENSG00000063601,ENSG00000067606,ENSG00000067840,ENSG00000069011,ENSG00000069399,ENSG00000071564,ENSG00000072786,ENSG00000078328,ENSG00000078399,ENSG00000084070,ENSG00000087460,ENSG00000095066,ENSG00000101144,ENSG00000101460,ENSG00000102241,ENSG00000103067…
TF	Factor: GKLF; motif: NNNRGGNGNGGSN	TF:M07289	FALSE	0.0156972	1.80418	15020	388	327	20045	ENSG00000005302,ENSG00000007047,ENSG00000007129,ENSG00000007866,ENSG00000008083,ENSG00000012779,ENSG00000020633,ENSG00000023892,ENSG00000038382,ENSG00000050767,ENSG00000053438,ENSG00000053918,ENSG00000058453,ENSG00000058866,ENSG00000061455,ENSG00000063601,ENSG00000065413,ENSG00000066382,ENSG00000066827,ENSG00000067606,ENSG00000067840,ENSG00000069011,ENSG00000069399,ENSG00000069424,ENSG00000071564…
TF	Factor: FPM315; motif: SRGGGAGGAGGN	TF:M01587	FALSE	0.0164661	1.78341	3337	388	99	20045	ENSG00000005302,ENSG00000007129,ENSG00000007866,ENSG00000008083,ENSG00000010327,ENSG00000012779,ENSG00000053918,ENSG00000063601,ENSG00000065413,ENSG00000066382,ENSG00000066827,ENSG00000069424,ENSG00000077420,ENSG00000087460,ENSG00000100599,ENSG00000102935,ENSG00000104783,ENSG00000104814,ENSG00000105122,ENSG00000105464,ENSG00000105639,ENSG00000105808,ENSG00000106006,ENSG00000106852,ENSG00000107863…
TF	Factor: KLF15; motif: NCCMCGCCCMCN; match class: 1	TF:M12158_1	FALSE	0.0181418	1.74132	6194	388	161	20045	ENSG00000005302,ENSG00000007047,ENSG00000007866,ENSG00000008083,ENSG00000012779,ENSG00000020633,ENSG00000023892,ENSG00000050767,ENSG00000053918,ENSG00000060558,ENSG00000063601,ENSG00000066382,ENSG00000066827,ENSG00000067606,ENSG00000067840,ENSG00000069399,ENSG00000071564,ENSG00000076248,ENSG00000077420,ENSG00000083857,ENSG00000084070,ENSG00000087460,ENSG00000093010,ENSG00000095066,ENSG00000095370…
TF	Factor: PATZ; motif: GGGGNGGGGGMKGGRRNGGNRN; match class: 1	TF:M10026_1	FALSE	0.0186648	1.72898	5109	388	138	20045	ENSG00000005302,ENSG00000007047,ENSG00000007866,ENSG00000008083,ENSG00000012779,ENSG00000038382,ENSG00000050767,ENSG00000053918,ENSG00000061455,ENSG00000063601,ENSG00000065413,ENSG00000066382,ENSG00000067840,ENSG00000069011,ENSG00000069399,ENSG00000071564,ENSG00000072310,ENSG00000072786,ENSG00000076248,ENSG00000087460,ENSG00000087903,ENSG00000101144,ENSG00000101460,ENSG00000102302,ENSG00000102935…
TF	Factor: Egr-1; motif: GCGCATGCG; match class: 1	TF:M04869_1	FALSE	0.0216232	1.66508	10557	388	247	20045	ENSG00000005302,ENSG00000007047,ENSG00000007866,ENSG00000008083,ENSG00000010327,ENSG00000012779,ENSG00000032389,ENSG00000038382,ENSG00000050767,ENSG00000053438,ENSG00000053918,ENSG00000058866,ENSG00000061455,ENSG00000063601,ENSG00000065413,ENSG00000066382,ENSG00000066827,ENSG00000067606,ENSG00000067840,ENSG00000069011,ENSG00000069399,ENSG00000071564,ENSG00000072310,ENSG00000072786,ENSG00000076248…
TF	Factor: Egr-1; motif: CCGCCCMCG	TF:M04797	FALSE	0.0216917	1.66371	5263	388	141	20045	ENSG00000005302,ENSG00000007047,ENSG00000008083,ENSG00000012779,ENSG00000023892,ENSG00000038382,ENSG00000050767,ENSG00000053918,ENSG00000058866,ENSG00000060558,ENSG00000061455,ENSG00000063601,ENSG00000066382,ENSG00000067606,ENSG00000067840,ENSG00000069399,ENSG00000071564,ENSG00000072786,ENSG00000076248,ENSG00000078328,ENSG00000081138,ENSG00000083857,ENSG00000084070,ENSG00000087903,ENSG00000095066…
TF	Factor: E2F-1:HES-7; motif: GGCRCGTGSYNNWNGGCGCSM; match class: 1	TF:M08525_1	FALSE	0.0217826	1.66189	15663	388	337	20045	ENSG00000005302,ENSG00000007047,ENSG00000007866,ENSG00000008083,ENSG00000010327,ENSG00000012779,ENSG00000020633,ENSG00000023892,ENSG00000032389,ENSG00000038382,ENSG00000050767,ENSG00000053438,ENSG00000053918,ENSG00000058453,ENSG00000058866,ENSG00000061455,ENSG00000063601,ENSG00000064012,ENSG00000065413,ENSG00000066382,ENSG00000066827,ENSG00000067606,ENSG00000067840,ENSG00000068028,ENSG00000069011…
TF	Factor: LRF; motif: GGGGKYNNB	TF:M01100	FALSE	0.0219456	1.65865	7780	388	193	20045	ENSG00000005302,ENSG00000007047,ENSG00000007129,ENSG00000007866,ENSG00000008083,ENSG00000012779,ENSG00000020633,ENSG00000038382,ENSG00000053438,ENSG00000053918,ENSG00000058453,ENSG00000058866,ENSG00000060558,ENSG00000063601,ENSG00000066827,ENSG00000067606,ENSG00000067840,ENSG00000068028,ENSG00000069399,ENSG00000071564,ENSG00000072786,ENSG00000081138,ENSG00000087460,ENSG00000093010,ENSG00000100599…
TF	Factor: Erg; motif: NACCGGATATCCGGTN; match class: 1	TF:M11391_1	FALSE	0.022246	1.65275	9304	388	223	20045	ENSG00000005302,ENSG00000007047,ENSG00000007866,ENSG00000008083,ENSG00000012779,ENSG00000032389,ENSG00000053438,ENSG00000053918,ENSG00000058866,ENSG00000061455,ENSG00000066382,ENSG00000066827,ENSG00000067606,ENSG00000067840,ENSG00000068028,ENSG00000069399,ENSG00000069424,ENSG00000071564,ENSG00000072310,ENSG00000072786,ENSG00000076248,ENSG00000077420,ENSG00000078399,ENSG00000081138,ENSG00000083857…
TF	Factor: ZXDL; motif: GSGSCNNGGGMRGCNCCGGGS	TF:M12722	FALSE	0.0224894	1.64802	10881	388	253	20045	ENSG00000005302,ENSG00000007047,ENSG00000007866,ENSG00000008083,ENSG00000010327,ENSG00000012779,ENSG00000020633,ENSG00000032389,ENSG00000038382,ENSG00000050767,ENSG00000053918,ENSG00000060558,ENSG00000061455,ENSG00000063601,ENSG00000065413,ENSG00000066382,ENSG00000067606,ENSG00000067840,ENSG00000068028,ENSG00000069011,ENSG00000069399,ENSG00000069424,ENSG00000071564,ENSG00000072310,ENSG00000072786…
TF	Factor: p300; motif: ACNTCCG; match class: 1	TF:M04826_1	FALSE	0.0226473	1.64498	15605	388	336	20045	ENSG00000005302,ENSG00000007047,ENSG00000007866,ENSG00000008083,ENSG00000012779,ENSG00000020633,ENSG00000032389,ENSG00000038382,ENSG00000050767,ENSG00000053438,ENSG00000053918,ENSG00000058453,ENSG00000060558,ENSG00000061455,ENSG00000063601,ENSG00000065413,ENSG00000066382,ENSG00000066827,ENSG00000067606,ENSG00000067840,ENSG00000068028,ENSG00000069011,ENSG00000069399,ENSG00000069424,ENSG00000071564…
TF	Factor: AP-2alpha; motif: NGCCYSNNGSN; match class: 1	TF:M01857_1	FALSE	0.0229228	1.63973	4757	388	130	20045	ENSG00000005302,ENSG00000007047,ENSG00000007866,ENSG00000038382,ENSG00000053438,ENSG00000053918,ENSG00000058866,ENSG00000065413,ENSG00000066382,ENSG00000067606,ENSG00000067840,ENSG00000069011,ENSG00000069399,ENSG00000071564,ENSG00000076248,ENSG00000084070,ENSG00000087460,ENSG00000095370,ENSG00000100599,ENSG00000101955,ENSG00000102098,ENSG00000102302,ENSG00000102935,ENSG00000103126,ENSG00000105339…
TF	Factor: CPBP; motif: GNNRGGGHGGGGNNGGGRN; match class: 1	TF:M09973_1	FALSE	0.0229654	1.63893	6847	388	174	20045	ENSG00000005302,ENSG00000007047,ENSG00000007129,ENSG00000007866,ENSG00000008083,ENSG00000012779,ENSG00000038382,ENSG00000053918,ENSG00000058453,ENSG00000060558,ENSG00000061455,ENSG00000063601,ENSG00000065413,ENSG00000066382,ENSG00000066827,ENSG00000067606,ENSG00000067840,ENSG00000069011,ENSG00000069399,ENSG00000071564,ENSG00000072786,ENSG00000076248,ENSG00000083857,ENSG00000084070,ENSG00000087460…
TF	Factor: ZF5; motif: GGSGCGCGS	TF:M10438	FALSE	0.0235085	1.62878	16621	388	352	20045	ENSG00000005302,ENSG00000007047,ENSG00000007866,ENSG00000008083,ENSG00000010327,ENSG00000012779,ENSG00000020633,ENSG00000023892,ENSG00000032389,ENSG00000038382,ENSG00000050767,ENSG00000053438,ENSG00000053918,ENSG00000058453,ENSG00000058866,ENSG00000060558,ENSG00000061455,ENSG00000063601,ENSG00000065413,ENSG00000066382,ENSG00000066827,ENSG00000067606,ENSG00000067840,ENSG00000068028,ENSG00000069011…
TF	Factor: CP2; motif: NRRRCCGGCYNRARCCGGNN	TF:M12590	FALSE	0.0235522	1.62797	11316	388	261	20045	ENSG00000005302,ENSG00000007047,ENSG00000007866,ENSG00000008083,ENSG00000010327,ENSG00000012779,ENSG00000038382,ENSG00000050767,ENSG00000053918,ENSG00000058866,ENSG00000060558,ENSG00000061455,ENSG00000063601,ENSG00000065413,ENSG00000066382,ENSG00000067606,ENSG00000067840,ENSG00000068028,ENSG00000069011,ENSG00000069399,ENSG00000071564,ENSG00000072310,ENSG00000072786,ENSG00000077420,ENSG00000078399…
TF	Factor: LBP-1; motif: NRCCGGTNNNNACCGGYN	TF:M11490	FALSE	0.0244003	1.61261	6951	388	176	20045	ENSG00000005302,ENSG00000007047,ENSG00000007866,ENSG00000008083,ENSG00000012779,ENSG00000038382,ENSG00000050767,ENSG00000053918,ENSG00000063601,ENSG00000065413,ENSG00000066382,ENSG00000068028,ENSG00000069011,ENSG00000069399,ENSG00000071564,ENSG00000072310,ENSG00000072786,ENSG00000078399,ENSG00000083857,ENSG00000100599,ENSG00000100721,ENSG00000101460,ENSG00000102007,ENSG00000102302,ENSG00000102935…
TF	Factor: E2F-2; motif: GCGCGCGCNCS; match class: 1	TF:M11529_1	FALSE	0.0269195	1.56993	14894	388	324	20045	ENSG00000005302,ENSG00000007047,ENSG00000007866,ENSG00000008083,ENSG00000010327,ENSG00000012779,ENSG00000020633,ENSG00000023892,ENSG00000032389,ENSG00000038382,ENSG00000050767,ENSG00000053438,ENSG00000053918,ENSG00000058453,ENSG00000058866,ENSG00000060558,ENSG00000061455,ENSG00000063601,ENSG00000065413,ENSG00000066382,ENSG00000066827,ENSG00000067606,ENSG00000067840,ENSG00000068028,ENSG00000069011…
TF	Factor: EGR1; motif: NCNCCGCCCCCGCN	TF:M07208	FALSE	0.0275246	1.56028	6380	388	164	20045	ENSG00000005302,ENSG00000007047,ENSG00000007866,ENSG00000008083,ENSG00000012779,ENSG00000032389,ENSG00000038382,ENSG00000050767,ENSG00000053918,ENSG00000058866,ENSG00000061455,ENSG00000063601,ENSG00000066382,ENSG00000066827,ENSG00000067606,ENSG00000067840,ENSG00000069399,ENSG00000071564,ENSG00000072786,ENSG00000076248,ENSG00000077420,ENSG00000078399,ENSG00000084070,ENSG00000087460,ENSG00000092068…
TF	Factor: WT1; motif: CGCCCCCNCN	TF:M02036	FALSE	0.027974	1.55325	10058	388	237	20045	ENSG00000005302,ENSG00000007047,ENSG00000007866,ENSG00000008083,ENSG00000012779,ENSG00000020633,ENSG00000023892,ENSG00000038382,ENSG00000050767,ENSG00000053438,ENSG00000053918,ENSG00000058866,ENSG00000060558,ENSG00000061455,ENSG00000063601,ENSG00000066382,ENSG00000066827,ENSG00000067606,ENSG00000067840,ENSG00000069011,ENSG00000069399,ENSG00000071564,ENSG00000072786,ENSG00000076248,ENSG00000078328…
TF	Factor: PLAG1; motif: CCCCCKWNNNGGSCCC	TF:M01973	FALSE	0.0292782	1.53346	6338	388	163	20045	ENSG00000005302,ENSG00000007047,ENSG00000007129,ENSG00000007866,ENSG00000008083,ENSG00000012779,ENSG00000053918,ENSG00000063601,ENSG00000065413,ENSG00000066382,ENSG00000067606,ENSG00000068028,ENSG00000069399,ENSG00000071564,ENSG00000072310,ENSG00000076248,ENSG00000077420,ENSG00000083857,ENSG00000084070,ENSG00000087460,ENSG00000087903,ENSG00000095370,ENSG00000101144,ENSG00000101460,ENSG00000102098…
TF	Factor: Fli-1; motif: NACCGGAWWTCCGGTY	TF:M11399	FALSE	0.0294098	1.53151	13219	388	295	20045	ENSG00000005302,ENSG00000007047,ENSG00000007866,ENSG00000008083,ENSG00000010327,ENSG00000012779,ENSG00000020633,ENSG00000032389,ENSG00000038382,ENSG00000050767,ENSG00000053438,ENSG00000053918,ENSG00000058453,ENSG00000058866,ENSG00000060558,ENSG00000061455,ENSG00000066382,ENSG00000066827,ENSG00000067606,ENSG00000067840,ENSG00000068028,ENSG00000069399,ENSG00000069424,ENSG00000071564,ENSG00000072310…
TF	Factor: FLI1; motif: ACCGGAAATCCGGT	TF:M03989	FALSE	0.0295489	1.52946	10645	388	248	20045	ENSG00000005302,ENSG00000007047,ENSG00000007866,ENSG00000008083,ENSG00000010327,ENSG00000012779,ENSG00000020633,ENSG00000050767,ENSG00000053438,ENSG00000053918,ENSG00000058453,ENSG00000058866,ENSG00000060558,ENSG00000061455,ENSG00000064012,ENSG00000066382,ENSG00000066827,ENSG00000067606,ENSG00000068028,ENSG00000069399,ENSG00000069424,ENSG00000071564,ENSG00000072310,ENSG00000072786,ENSG00000076248…
TF	Factor: PATZ; motif: GGGGNGGGGGMKGGRRNGGNRN	TF:M10026	FALSE	0.0295734	1.5291	8669	388	210	20045	ENSG00000005302,ENSG00000007047,ENSG00000007129,ENSG00000007866,ENSG00000008083,ENSG00000010327,ENSG00000012779,ENSG00000038382,ENSG00000050767,ENSG00000053918,ENSG00000058866,ENSG00000061455,ENSG00000063601,ENSG00000065413,ENSG00000066382,ENSG00000067840,ENSG00000069011,ENSG00000069399,ENSG00000071564,ENSG00000072310,ENSG00000072786,ENSG00000076248,ENSG00000078399,ENSG00000083857,ENSG00000087460…
TF	Factor: Erg; motif: NACCGGATATCCGGTN	TF:M11397	FALSE	0.0302488	1.51929	12272	388	278	20045	ENSG00000005302,ENSG00000007047,ENSG00000007866,ENSG00000008083,ENSG00000012779,ENSG00000020633,ENSG00000032389,ENSG00000038382,ENSG00000050767,ENSG00000053438,ENSG00000053918,ENSG00000058453,ENSG00000058866,ENSG00000060558,ENSG00000061455,ENSG00000066382,ENSG00000066827,ENSG00000067606,ENSG00000067840,ENSG00000068028,ENSG00000069399,ENSG00000069424,ENSG00000071564,ENSG00000072310,ENSG00000072786…
TF	Factor: SP1; motif: CCCCKCCCCC; match class: 1	TF:M02281_1	FALSE	0.0311887	1.506	2653	388	82	20045	ENSG00000005302,ENSG00000007047,ENSG00000007866,ENSG00000008083,ENSG00000012779,ENSG00000038382,ENSG00000053918,ENSG00000061455,ENSG00000067840,ENSG00000069399,ENSG00000071564,ENSG00000076248,ENSG00000087460,ENSG00000095066,ENSG00000095370,ENSG00000101460,ENSG00000102302,ENSG00000103126,ENSG00000104728,ENSG00000105122,ENSG00000105339,ENSG00000105808,ENSG00000106852,ENSG00000110237,ENSG00000118689…
TF	Factor: ZNF232; motif: NCAGCASCNNGGNCAGCGCC	TF:M13146	FALSE	0.0347461	1.45909	6549	388	167	20045	ENSG00000007047,ENSG00000007866,ENSG00000010327,ENSG00000012779,ENSG00000038382,ENSG00000050767,ENSG00000060558,ENSG00000065413,ENSG00000066382,ENSG00000067606,ENSG00000067840,ENSG00000069011,ENSG00000069399,ENSG00000071564,ENSG00000072786,ENSG00000076248,ENSG00000077420,ENSG00000078328,ENSG00000083857,ENSG00000087460,ENSG00000087903,ENSG00000093010,ENSG00000095370,ENSG00000100599,ENSG00000100721…
TF	Factor: ZBTB33; motif: GGYGCTG	TF:M13142	FALSE	0.0351351	1.45426	8790	388	212	20045	ENSG00000005302,ENSG00000007047,ENSG00000007866,ENSG00000010327,ENSG00000032389,ENSG00000038382,ENSG00000053918,ENSG00000060558,ENSG00000061455,ENSG00000063601,ENSG00000065413,ENSG00000066382,ENSG00000067606,ENSG00000067840,ENSG00000068028,ENSG00000069011,ENSG00000069399,ENSG00000071564,ENSG00000072310,ENSG00000072786,ENSG00000077420,ENSG00000078399,ENSG00000083857,ENSG00000087460,ENSG00000093010…
TF	Factor: WT1; motif: GNGGGGGCGGGG	TF:M03893	FALSE	0.0379193	1.42114	8544	388	207	20045	ENSG00000005302,ENSG00000007047,ENSG00000007866,ENSG00000008083,ENSG00000012779,ENSG00000038382,ENSG00000050767,ENSG00000053918,ENSG00000058866,ENSG00000060558,ENSG00000061455,ENSG00000063601,ENSG00000066382,ENSG00000066827,ENSG00000067606,ENSG00000067840,ENSG00000069011,ENSG00000069399,ENSG00000071564,ENSG00000072786,ENSG00000076248,ENSG00000078399,ENSG00000081138,ENSG00000084070,ENSG00000087460…
TF	Factor: E2F-1; motif: NNNSSCGCSAANN	TF:M07250	FALSE	0.038653	1.41282	11049	388	255	20045	ENSG00000005302,ENSG00000007047,ENSG00000007866,ENSG00000008083,ENSG00000010327,ENSG00000012779,ENSG00000020633,ENSG00000038382,ENSG00000050767,ENSG00000053438,ENSG00000053918,ENSG00000058866,ENSG00000060558,ENSG00000061455,ENSG00000063601,ENSG00000064012,ENSG00000065413,ENSG00000066382,ENSG00000066827,ENSG00000067606,ENSG00000067840,ENSG00000068028,ENSG00000069011,ENSG00000069424,ENSG00000071564…
TF	Factor: Sp1; motif: NGGGGGCGGGGYN	TF:M00196	FALSE	0.0392539	1.40612	10571	388	246	20045	ENSG00000005302,ENSG00000007047,ENSG00000007129,ENSG00000007866,ENSG00000008083,ENSG00000012779,ENSG00000023892,ENSG00000038382,ENSG00000050767,ENSG00000053918,ENSG00000058453,ENSG00000060558,ENSG00000061455,ENSG00000063601,ENSG00000066382,ENSG00000066827,ENSG00000067606,ENSG00000067840,ENSG00000068028,ENSG00000069011,ENSG00000069399,ENSG00000071564,ENSG00000072310,ENSG00000072786,ENSG00000076248…
TF	Factor: Sp1; motif: GGNDGGRGGCGGGG; match class: 1	TF:M04953_1	FALSE	0.0414876	1.38208	4215	388	117	20045	ENSG00000005302,ENSG00000007047,ENSG00000007866,ENSG00000008083,ENSG00000012779,ENSG00000038382,ENSG00000053438,ENSG00000053918,ENSG00000061455,ENSG00000065413,ENSG00000066382,ENSG00000066827,ENSG00000067606,ENSG00000069011,ENSG00000069399,ENSG00000071564,ENSG00000076248,ENSG00000084070,ENSG00000087460,ENSG00000087903,ENSG00000095066,ENSG00000095370,ENSG00000101144,ENSG00000101460,ENSG00000102098…
TF	Factor: E2F-4; motif: NGGCGGGAARN	TF:M07084	FALSE	0.0424465	1.37216	11167	388	257	20045	ENSG00000005302,ENSG00000007047,ENSG00000007866,ENSG00000008083,ENSG00000012779,ENSG00000020633,ENSG00000023892,ENSG00000050767,ENSG00000053438,ENSG00000058453,ENSG00000058866,ENSG00000060558,ENSG00000061455,ENSG00000063601,ENSG00000064012,ENSG00000065413,ENSG00000066382,ENSG00000066827,ENSG00000067606,ENSG00000067840,ENSG00000068028,ENSG00000069011,ENSG00000069399,ENSG00000071564,ENSG00000072310…
TF	Factor: ZNF670; motif: SNGGGCRGRG	TF:M13124	FALSE	0.0427873	1.36868	13091	388	292	20045	ENSG00000005302,ENSG00000007047,ENSG00000007866,ENSG00000008083,ENSG00000012779,ENSG00000020633,ENSG00000023892,ENSG00000032389,ENSG00000038382,ENSG00000050767,ENSG00000053918,ENSG00000058453,ENSG00000058866,ENSG00000060558,ENSG00000061455,ENSG00000063601,ENSG00000065413,ENSG00000066382,ENSG00000066827,ENSG00000067606,ENSG00000067840,ENSG00000068028,ENSG00000069011,ENSG00000069399,ENSG00000069424…
TF	Factor: CTCF; motif: NCCRSTAGGGGGCGC; match class: 1	TF:M08911_1	FALSE	0.046492	1.33262	4089	388	114	20045	ENSG00000005302,ENSG00000007047,ENSG00000007866,ENSG00000008083,ENSG00000010327,ENSG00000038382,ENSG00000050767,ENSG00000053918,ENSG00000063601,ENSG00000065413,ENSG00000067606,ENSG00000067840,ENSG00000069424,ENSG00000071564,ENSG00000078399,ENSG00000087460,ENSG00000092068,ENSG00000095066,ENSG00000100599,ENSG00000100721,ENSG00000101955,ENSG00000102241,ENSG00000102935,ENSG00000103126,ENSG00000104728…
TF	Factor: CPBP; motif: GNNRGGGHGGGGNNGGGRN	TF:M09973	FALSE	0.0487957	1.31162	11183	388	257	20045	ENSG00000005302,ENSG00000007047,ENSG00000007129,ENSG00000007866,ENSG00000008083,ENSG00000012779,ENSG00000023892,ENSG00000038382,ENSG00000050767,ENSG00000053918,ENSG00000058453,ENSG00000058866,ENSG00000060558,ENSG00000061455,ENSG00000063601,ENSG00000065413,ENSG00000066382,ENSG00000066827,ENSG00000067606,ENSG00000067840,ENSG00000069011,ENSG00000069399,ENSG00000071564,ENSG00000072786,ENSG00000076248…
TF	Factor: E2F-3; motif: GGCGGGN	TF:M02089	FALSE	0.0489805	1.30998	13559	388	300	20045	ENSG00000005302,ENSG00000007047,ENSG00000007129,ENSG00000007866,ENSG00000008083,ENSG00000010327,ENSG00000012779,ENSG00000023892,ENSG00000038382,ENSG00000050767,ENSG00000053438,ENSG00000053918,ENSG00000058453,ENSG00000058866,ENSG00000060558,ENSG00000061455,ENSG00000063601,ENSG00000064012,ENSG00000065413,ENSG00000066382,ENSG00000066827,ENSG00000067606,ENSG00000067840,ENSG00000068028,ENSG00000069011…
HP	Abnormal oral cavity morphology	HP:0000163	TRUE	0.00109187	2.96183	2218	109	74	4958	ENSG00000005302,ENSG00000008083,ENSG00000023892,ENSG00000038382,ENSG00000053918,ENSG00000067606,ENSG00000069011,ENSG00000069424,ENSG00000071564,ENSG00000072310,ENSG00000087460,ENSG00000093010,ENSG00000101935,ENSG00000102302,ENSG00000105464,ENSG00000105647,ENSG00000105996,ENSG00000106571,ENSG00000108556,ENSG00000108557,ENSG00000111799,ENSG00000112320,ENSG00000115705,ENSG00000117400,ENSG00000119042…
HP	Abnormal oral morphology	HP:0031816	FALSE	0.00109187	2.96183	2218	109	74	4958	ENSG00000005302,ENSG00000008083,ENSG00000023892,ENSG00000038382,ENSG00000053918,ENSG00000067606,ENSG00000069011,ENSG00000069424,ENSG00000071564,ENSG00000072310,ENSG00000087460,ENSG00000093010,ENSG00000101935,ENSG00000102302,ENSG00000105464,ENSG00000105647,ENSG00000105996,ENSG00000106571,ENSG00000108556,ENSG00000108557,ENSG00000111799,ENSG00000112320,ENSG00000115705,ENSG00000117400,ENSG00000119042…
HP	Abnormality of the mouth	HP:0000153	FALSE	0.00261133	2.58314	2306	109	75	4958	ENSG00000005302,ENSG00000008083,ENSG00000023892,ENSG00000038382,ENSG00000053918,ENSG00000067606,ENSG00000069011,ENSG00000069424,ENSG00000071564,ENSG00000072310,ENSG00000087460,ENSG00000093010,ENSG00000101935,ENSG00000102302,ENSG00000105464,ENSG00000105647,ENSG00000105996,ENSG00000106571,ENSG00000108556,ENSG00000108557,ENSG00000111799,ENSG00000112320,ENSG00000115705,ENSG00000117400,ENSG00000119042…
HP	Abnormally folded helix	HP:0008544	FALSE	0.0238257	1.62296	86	109	10	4958	ENSG00000038382,ENSG00000071564,ENSG00000093010,ENSG00000101935,ENSG00000105996,ENSG00000121068,ENSG00000138829,ENSG00000183337,ENSG00000184675,ENSG00000203618
HP	Abnormal finger morphology	HP:0001167	FALSE	0.0399942	1.398	1207	109	46	4958	ENSG00000005302,ENSG00000008083,ENSG00000038382,ENSG00000067606,ENSG00000069011,ENSG00000069424,ENSG00000072310,ENSG00000087460,ENSG00000093010,ENSG00000101935,ENSG00000102302,ENSG00000102935,ENSG00000105647,ENSG00000106571,ENSG00000108557,ENSG00000111799,ENSG00000119042,ENSG00000121068,ENSG00000127663,ENSG00000128829,ENSG00000138829,ENSG00000141448,ENSG00000143603,ENSG00000146872,ENSG00000147044…
HP	Abnormal skull morphology	HP:0000929	FALSE	0.0470055	1.32785	2362	109	73	4958	ENSG00000005302,ENSG00000008083,ENSG00000038382,ENSG00000053918,ENSG00000067606,ENSG00000069011,ENSG00000069424,ENSG00000071564,ENSG00000087460,ENSG00000093010,ENSG00000101935,ENSG00000102302,ENSG00000102935,ENSG00000104783,ENSG00000105464,ENSG00000105647,ENSG00000106571,ENSG00000108556,ENSG00000108557,ENSG00000111799,ENSG00000112320,ENSG00000115705,ENSG00000117400,ENSG00000119042,ENSG00000120094…
